# Supplementary material for: Genome Characterisation of the CGMMV Virus Population in Australia—Informing Plant Biosecurity Policy
Source: Viruses. 2023 Mar 14;15(3):743. doi: 10.3390/v15030743 (PMC10051534; doi:10.3390/v15030743)
Supplement: Supplementary file 1 [file viruses-15-00743-s001.zip]

Archive with 1 entries (1 files):
- viruses-2263040-supplementary.xlsx
