# Supplementary material for: Genome Characterisation of the CGMMV Virus Population in Australia—Informing Plant Biosecurity Policy
Source: Viruses. 2023 Mar 14;15(3):743. doi: 10.3390/v15030743 (PMC10051534; doi:10.3390/v15030743)
Supplement: Supplementary file 1 [file viruses-15-00743-s001.zip › viruses-2263040-supplementary.xlsx]

## Sheet: Table S1
Supplementary table S1. CGMMV genomes and associated metadata retrieved from GenBank.
Accession	Sequence Length	country	host	isolate	collection_date	year	Sub-clade
AB015146.1	6423	Japan	Citrullus lanatus	watermelon		1999	2B
AF417242.1	6424	South Korea	Citrullus lanatus	KW		2002	2D
AF417243.1	6424	South Korea	Cucumis melo var. makuwa	KOM		2002	2D
D12505.1	6424	Japan	Unknown	SH		1993	2D
DQ767631.2	6424	India: Delhi	Lagenaria siceraria			2006	2C
EF611826.1	6422	China	Citrullus lanatus	Liaoning		2007	2D
EU352259.1	6351	China: Liaoning	Citrullus lanatus	LN	2006-04-01	2006	2D
FJ654658.1	6412	Taiwan	Cucumis sativus	C	1985	1985	2D
FJ848666.1	6422	Russia	Cucumis sativus	MC-1	2004	2004	1A
GQ277655.1	6325	China: GuangXi	Cucumis sativus	GX	2007-05-01	2007	2B
GQ411361.1	6422	Spain	Cucumis sativus	Alm08 (SP strain)		2009	1A
GQ495274.1	6422	Russia	Cucumis sativus	MC-2	2006-07-01	20006	1A
GQ495275.1	6422	Russia	Cucumis sativus	VIROG-43M	2006-06-01	2006	1A
HM008919.1	6424	China: Shandong, Tai'an	Cucurbita maxima	CCMV_TANG	2009-06-01	2009	2D
HQ692886.1	6423	Taiwan: Taichung	Lagenaria siceraria	CGMMV11	2008-05-16	2008	2D
KC851866.1	6423	China: Henan, Zhengzhou	Citrullus lanatus	hn	2011-03-24	2011	2D
KC852072.1	6423	China	Nicotiana benthamiana	JSDT12	2012-06-07	2012	2D
KC852073.1	6423	China	Nicotiana benthamiana	JSHZ12	2012-06-14	2012	2D
KC852074.1	6425	China	Nicotiana benthamiana	HaiN12	2012-04-25	2012	2D
KF155229.1	6424	Israel	Cucumis sativus	TY	2008	2008	2C
KF155230.1	6424	Israel	Citrullus lanatus	Rd	2007	2007	2C
KF155231.1	6424	Israel	Ecballium elaterium	Ec	1990	1990	2A
KF155232.1	6424	Israel	Cucumis sativus	Ah	2011	2011	2C
KJ658958.1	6424	China	Citrullus lanatus	CGMMV-chb	2013	2013	2D
KJ754195.1	6423	China: Taian	Cucumis sativus	SD Cucumber	2013-06-15	2013	2D
KJ754196.1	6423	China: Taian	Luffa cylindrica	SD Luffa	2013-06-15	2013	2D
KJ754197.1	6423	China: Taian	Cucumis melo	SD Melon	2013-06-15	2013	2D
KM873783.1	6423	China: Xiaoshan	Benincasa hispida	XS7	2013	2013	2D
KM873784.1	6423	China: Jiande	Cucumis melo var. makuwa	JD8	2013	2013	2D
KM873785.1	6423	China: Jiande	Citrullus lanatus	JD2	2013	2013	2D
KM873786.1	6423	China: Dongyang	Citrullus lanatus	DY9	2013	2013	2D
KM873787.1	6424	China: Dongyang	Benincasa hispida	DY5	2013	2013	2D
KM873788.1	6425	China: Taizhou	Citrullus lanatus	TZ4	2013	2013	2D
KM873789.1	6425	China: Dongyang	Citrullus lanatus	DY13	2013	2013	2D
KP244682.1	6423	China: Haining, Zhejiang	Lagenaria siceraria	ZJ		2015	2D
KP772568.1	6423	Canada	Cucumis sativus	ABCA13-01	2013-04-22	2013	2C
KP868652.1	6423	China: Jiashan	Lagenaria siceraria	CGMMV-HG	2013-04-10	2013	2D
KP868653.1	6423	China: Cixi	Cucumis melo	CGMMV-TG	2013-06-21	2013	2D
KP868654.1	6423	China: Cixi	Citrullus lanatus	CGMMV-XG	2013-06-21	2013	2D
KR232571.1	6424	China	Citrullus lanatus	JN		2017	2D
KT236095.1	6423	China	Citrullus lanatus	Anhui	2015-05-01	2015	2D
KU140423.1	6423	South Korea: Sangju-Gun, Gyeongsangbuk-do	Cucumis melo var. makuwa	OM-1	2014	2014	2D
KU140424.1	6424	South Korea: Sangju-Gun, Gyeongsangbuk-do	Cucumis melo var. makuwa	OM-2	2014	2014	2D
KU140425.1	6424	South Korea: Chilgok-Gun, Gyeongsangbuk-do	Citrullus lanatus	WM-1	2014	2014	2D
KU140426.1	6424	South Korea: Chilgok-Gun, Gyeongsangbuk-do	Citrullus lanatus	WM-2	2014	2014	2D
KX443591.1	6424	Korea	Cucumis melo	CGMMV-Mpj		2016	2D
KX443592.1	6423	Korea	Cucumis melo var. makuwa	CGMMV-OMpj		2016	2D
KX443593.1	6424	Korea	Citrullus lanatus	CGMMV-Wpj		2016	2D
KX555505.1	6417	China: Shanghai	Cucumis sativus	CGMMV-PD1	2015-05-04	2015	2D
KX883754.1	6386	China	razor shell	BHZC36029	2014	2014	2D
KX883761.1	6371	China	crayfish	CJLX28437	2014	2014	2D
KX883788.1	6375	China	Diptera	SCM50440	2013	2013	2D
KX883833.1	6368	China	Channeled applesnail	WZFSL84053	2013	2013	2D
KY040049.1	6424	China: Liaoning	Citrullus lanatus	CGMMV-lnxg		2017	2D
KY115174.1	6423	Australia: WA	Cucumber	WA-2016-01	2016	2016	2C
KY753927.1	6423	China: Henan, Zhengzhou	Citrullus lanatus	C284R	2011-03-24	2011	2D
KY753928.1	6423	China: Henan, Zhengzhou	Citrullus lanatus	eWT	2011-03-24	2011	2D
KY753929.1	6423	China: Henan, Zhengzhou	Citrullus lanatus	pXT1-CGMMV	2011-03-24	2011	2D
KY910828.1	6422	Germany	Cucumis sativus	EU1	2015	2015	1B
KY910829.1	6422	Germany	Cucumis sativus	EU2	2015	2015	1B
MF510463.1	6421	Canada	Cucumis sativus cv. Camaro	ON1	2009-05-27	2009	2B
MF510464.1	6421	Canada	Cucumis sativus	ON2	2009-05-27	2009	2B
MF510465.1	6421	Canada	Cucumis sativus cv. Kasja	ON3	2009-05-27	2009	2B
MF510466.1	6421	Canada	Cucumis sativus cv. Camaro	ON4	2009-05-27	2009	2B
MF510467.1	6421	Canada	Cucumis sativus cv. Verdon	ON5	2009-05-27	2009	2B
MF510468.1	6421	Canada	Cucumis sativus cv. Camaro	ON6	2009-05-27	2009	2B
MF510469.1	6421	Canada	Cucumis sativus cv. Kasja	ON7	2009-05-27	2009	2B
MH271407.1	6421	USA: Yolo County, CA	Nicotiana benthamiana	CG001	2013	2013	1B
MH271408.1	6423	USA: San Joaquin County, CA	Nicotiana benthamiana	CG002	2014	2014	2C
MH271409.1	6422	USA: Fresno County, CA	Nicotiana benthamiana	CG003	2014	2014	2C
MH271410.1	6424	USA: Kern County, CA	Nicotiana benthamiana	CG004	2014	2014	2C
MH271411.1	6422	Japan	Nicotiana benthamiana	CG005	1971	1971	1B
MH271412.1	6422	Israel	Nicotiana benthamiana	CG006	2015	2015	2C
MH271413.1	6422	Netherlands	Nicotiana benthamiana	CG007	2016	2016	1A
MH271414.1	6421	Netherlands	Nicotiana benthamiana	CG008	2016	2016	1A
MH271415.1	6422	Netherlands	Nicotiana benthamiana	CG009	2016	2016	1A
MH271416.1	6424	Netherlands	Nicotiana benthamiana	CG010	2016	2016	1A
MH271417.1	6423	Netherlands	Nicotiana benthamiana	CG011	2016	2016	1A
MH271418.1	6422	Netherlands	Nicotiana benthamiana	CG012	2016	2016	1A
MH271419.1	6423	Netherlands	Nicotiana benthamiana	CG013	2016	2016	2C
MH271420.1	6423	Netherlands	Nicotiana benthamiana	CG014	2016	2016	2C
MH271421.1	6423	Netherlands	Nicotiana benthamiana	CG015	2016	2016	2C
MH271422.1	6422	Thailand	Nicotiana benthamiana	CG017	2016	2016	2D
MH271423.1	6422	Thailand	Nicotiana benthamiana	CG018	2016	2016	2A
MH271424.1	6422	Thailand	Nicotiana benthamiana	CG019	2016	2016	2D
MH271425.1	6422	Netherlands	Nicotiana benthamiana	CG020	2016	2016	1A
MH271426.1	6422	Netherlands	Nicotiana benthamiana	CG021	2016	2016	1A
MH271427.1	6422	Netherlands	Nicotiana benthamiana	CG022	2016	2016	1A
MH271428.1	6421	Netherlands	Nicotiana benthamiana	CG023	2016	2016	1A
MH271429.1	6422	Latvia	Nicotiana benthamiana	CG024	2009	2009	1A
MH271430.1	6422	Latvia	Nicotiana benthamiana	CG025	2009	2009	1A
MH271431.1	6422	France	Nicotiana benthamiana	CG026	2014	2014	1A
MH271432.1	6424	France	Nicotiana benthamiana	CG027	2014	2014	2C
MH271433.1	6424	Bulgaria	Nicotiana benthamiana	CG028	2014	2014	2C
MH271434.1	6424	Greece	Nicotiana benthamiana	CG029	2000	2000	2C
MH271435.1	6424	Greece	Nicotiana benthamiana	CG030	2000	2000	2C
MH271436.1	6422	Netherlands	Nicotiana benthamiana	CG031	2016	2016	1B
MH271437.1	6422	Russia	Nicotiana benthamiana	CG032	2016	2016	1A
MH271438.1	6422	Netherlands	Nicotiana benthamiana	CG033	2016	2016	1B
MH271439.1	6423	Netherlands	Nicotiana benthamiana	CG034	2016	2016	1B
MH271440.1	6422	Kuwait	Nicotiana benthamiana	CG035	2016	2016	1B
MH271441.1	6423	Canada	Nicotiana benthamiana	CG036	2016	2016	2C
MH271442.1	6423	USA	Nicotiana benthamiana	CG037	2016	2016	2C
MH271443.1	6423	China	Nicotiana benthamiana	CG038	2017	2017	2D
MH271444.1	6423	USA: Fresno County, CA	Nicotiana benthamiana	CG040	2017	2017	2C
MH427279.1	6408	Australia: NT	Apis mellifera	CGMMV-NT	2014	2014	2C
MK933286.1	6423	China: Guangdong province, Lianzhou district	Lagenaria siceraria	GDLZ	2018-09-01	2018	2D
MN654020.1	6423	China	Lagenaria siceraria	JSGY	2014	2014	2D
MT184941.1	6423	USA: Sutter County, CA	Citrullus lanatus	CG045	2018	2018	2C
MT184942.1	6423	USA: Fresno County, CA	Lagenaria siceraria	CG046	2018	2018	2C
MT184943.1	6423	USA: Fresno County, CA	Lagenaria siceraria	CG047	2018	2018	2C
MT184944.1	6423	USA: Fresno County, CA	Lagenaria siceraria	CG048	2018	2018	2C
MT701721.1	6422	Germany	Cucumis sp.	DSMZ PV-0375		2021	1B
MW430119.1	6423	Australia: WA	Zucchini	WA-2016-02	2016	2016	2C
MW430120.1	6423	Australia: WA	Butternut pumpkin	WA-2016-03	2016	2016	2C
MW430121.1	6423	Australia: WA	Cucumis maderaspatanus	WA-2016-04	2016	2016	2C
MW430122.1	6423	Australia: WA	Cucumber	WA-2016-05	2016	2016	2C
MW430123.1	6423	Australia: WA	Watermelon	WA-2016-06	2016	2016	2C
MW430124.1	6423	Australia: WA	Cucumber	WA-2016-07	2016	2016	2C
MW430125.1	6423	Australia: WA	Cucumber	WA-2016-08	2016	2016	2C
MZ272454.1	6423	USA: Sutter County, CA	Citrullus lanatus	CG049	2018	2018	2C
MZ272455.1	6423	USA: Butte County, CA	Citrullus lanatus	CG050	2018	2018	2C
MZ272456.1	6423	USA: Sacramento Valley, CA	Citrullus lanatus	CG051	2018	2018	2C
MZ272457.1	6423	USA: Fresno County, CA	Citrullus lanatus	CG052	2018	2018	2C
MZ272458.1	6423	USA: Fresno County, CA	Cucumis melo	CG053	2018	2018	2C
MZ272459.1	6423	USA: Sutter County, CA	Cucurbita pepo	CG054	2019	2019	2C
MZ272460.1	6423	USA: Fresno County, CA	Cucurbita pepo	CG055	2019	2019	2C
MZ272461.1	6423	USA: California	Cucumis melo	CG056	2019	2019	2C
MZ272462.1	6423	USA: California	Cucurbita pepo	CG057	2019	2019	2C
MZ272463.1	6423	USA: California	Cucurbita pepo	CG058	2019	2019	2C
MZ405635.1	6423	Germany	Unknown	DSMZ PV-0159		2021	1B
OL584377.1	6425	Israel	Unknown	DSMZ PV-1333		2021	1B
OQ198372	6407	Australia: NSW	Cucumis sativus	NSW-2019-01	2019	2019	2C
OQ198373	6422	Australia: NSW	Citrullus lanatus	NSW-2020-01	2020	2020	2C
OQ198374	6422	Australia: NT	Citrullus lanatus	NT-2014-02	2014	2014	2C
OQ198375	6424	Australia: NT	Solanum nigrum	NT-2016-01	2016	2016	2C
OQ198376	6423	Australia: NT	Citrullus lanatus var. lanatus	NT-2016-02	2016	2016	2C
OQ198377	6409	Australia: NT	Eleusine indica	NT-2017-02	2017	2017	2C
OQ198378	6371	Australia: NT	Pollen	NT-2017-03	2017	2017	2C
OQ198379	6401	Australia: NT	Pollen	NT-2019-01	2019	2019	2C
OQ198380	6424	Australia: NT	Pollen	NT-2019-02	2019	2019	2C
OQ198381	6400	Australia: NT	Pollen	NT-2019-03	2019	2019	2C
OQ198382	6384	Australia: NT	Pollen	NT-2019-04	2019	2019	2C
OQ198383	6424	Australia: NT	Pollen	NT-2019-07	2019	2019	2C
OQ198384	6399	Australia: NT	Pollen	NT-2019-08	2019	2019	2C
OQ198385	6371	Australia: NT	Pollen	NT-2019-09	2019	2019	2C
OQ198386	6397	Australia: NT	Pollen	NT-2019-10	2019	2019	2C
OQ198387	6390	Australia: NT	Pollen	NT-2020-01	2020	2020	2C
OQ198388	6390	Australia: NT	Pollen	NT-2020-02	2020	2020	2C
OQ198389	6403	Australia: NT	Pollen	NT-2020-03	2020	2020	2C
OQ198390	6375	Australia: NT	Pollen	NT-2020-04	2020	2020	2C
OQ198391	6400	Australia: NT	Pollen	NT-2020-05	2020	2020	2C
OQ198392	6391	Australia:QLD	Citrullus lanatus	QLD-2015-01	2015	2015	2C
OQ198393	6355	Australia:QLD	Pollen	QLD-2018-01	2018	2018	2C
OQ198394	6422	Australia:QLD	Cucumis sativus	QLD-2019-01	2019	2019	2C
OQ198395	6413	Australia:QLD	Cucumis sativus	QLD-2019-02	2019	2019	2C
OQ198396	6376	Australia: SA	Cucumis sativus	SA-2019-03	2019	2019	2C
OQ198397	6400	Australia: SA	Cucumis sativus	SA-2019-04	2019	2019	2C
OQ198398	6403	Australia: SA	Cucumis sativus	SA-2020-01	2020	2020	2C
OQ198399	6407	Unknown	Citrullus lanatus	SI-2016-01	2016	2016	2C
OQ198400	6396	Unknown	Cucumis melo	SI-2016-02	2016	2016	2C
OQ198401	6398	Unknown	Citrullus lanatus	SI-2018-01	2018	2018	2D
OQ198402	6377	Australia: NT	Cucurbita moschata	NT-2014-03	2014	2014	2C
OQ198403	6377	Australia: NT	Citrullus lanatus var. lanatus	NT-2015-01	2015	2015	2C
OQ198404	6377	Australia: NT	Citrullus lanatus	NT-2015-02	2015	2015	2C
OQ198405	6377	Australia: NT	Citrullus lanatus	NT-2017-01	2017	2017	2C
OQ198406	6377	Australia: NT	Pollen	NT-2019-05	2019	2019	2C
OQ198407	6377	Australia: NT	Pollen	NT-2019-06	2019	2019	2C
OQ198408	6377	Australia: SA	Cucumis sativus	SA-2019-01	2019	2019	2C
OQ198409	6377	Australia: SA	Cucumis sativus	SA-2019-02	2019	2019	2C
OQ198410	6377	Unknown	Cucumis melo	SI-2015-01	2015	2015	2C

## Sheet: Table S2
Supplementary table S2
RT-PCR and RT-qPCR results for new Australian CGMMV isolates
Accession	Isolate label	RNA available	Coat protein CPF/CPR	RNase Helicase subunit RHSF/RHSR	Movement Protein RZF/RZR/RZP
OQ198372	NSW-2019-01	N	NA	NA	NA
OQ198373	NSW-2020-01	N	NA	NA	NA
OQ198374	NT-2014-02	N	NA	NA	NA
OQ198402	NT-2014-03	Y	+	+	NA
OQ198403	NT-2015-01	Y	N	+	+
OQ198404	NT-2015-02	Y	N	+	+
OQ198375	NT-2016-01	Y	+	+	+
OQ198376	NT-2016-02	Y	+	+	+
OQ198405	NT-2017-01	Y	+	+	+
OQ198377	NT-2017-02	Y	+	+	+
OQ198378	NT-2017-03	Y	+	+	+
OQ198379	NT-2019-01	Y	+	+	+
OQ198380	NT-2019-02	Y	+	+	+
OQ198381	NT-2019-03	Y	+	+	+
OQ198382	NT-2019-04	Y	+	+	+
OQ198406	NT-2019-05	Y	+	+	+
OQ198407	NT-2019-06	Y	+	+	+
OQ198383	NT-2019-07	Y	+	+	+
OQ198384	NT-2019-08	Y	+	+	+
OQ198385	NT-2019-09	Y	+	+	+
OQ198386	NT-2019-10	Y	+	+	+
OQ198387	NT-2020-01	Y	+	+	+
OQ198388	NT-2020-02	Y	+	+	+
OQ198389	NT-2020-03	Y	+	+	+
OQ198390	NT-2020-04	Y	+	+	+
OQ198391	NT-2020-05	Y	+	+	+
OQ198392	QLD-2015-01	N	NA	NA	NA
OQ198393	QLD-2018-01	Y	+	+	+
OQ198394	QLD-2019-01	Y	+	+	+
OQ198395	QLD-2019-02	Y	+	+	+
OQ198408	SA-2019-01	Y	N	N	+
OQ198409	SA-2019-02	Y	N	N	+
OQ198396	SA-2019-03	Y	+	+	+
OQ198397	SA-2019-04	Y	+	+	+
OQ198398	SA-2020-01	N	NA	NA	NA
OQ198410	SI_2015-01	Y	N	N	+
OQ198399	SI-2016-01	Y	+	+	+
OQ198400	SI-2016-02	Y	+	+	ND
OQ198401	SI-2018-01	Y	+	+	+

## Sheet: Table S3
Supplementary table S3. High throughput sequencing data showing original sample name, isolate label used for further analysis, raw read count, trimmed read count, the number of de novo assembly contigs matching to plant viruses, the largest CGMMV contig, mapped read count, the percentage of reference bases covered by mapped reads, and the average read depth of mapped reads. * NA – tile amplicon s…
Accession	Sample name	Isolate label	Raw reads	Trimmed reads	Virus contigs	Largest CGMMV contig (nt)	Mapped reads	% Ref. bases covered	Average read depth	Consensus sequence length (nt)	Data source
OQ198372	AWM0504	NSW-2019-01	1932375	1920610	8	6481	1720610	100	7481.1	6407	R
OQ198373	NSW3-35	NSW-2020-01	18414839	18259467	85	6821	16914482	100	7846.4	6422	R
OQ198374	VPRI43306	NT-2014-02	12990480	10683037	133	6565	761176	100	7383.9	6422	R
OQ198402	24501	NT-2014-03	27671	27112	NA*	NA*	25767	97.7	2202.4	6377	M
OQ198403	25811	NT-2015-01	75528	71864	NA*	NA*	61616	100	2424.7	6377	M
OQ198404	26597	NT-2015-02	77426	74257	NA*	NA*	67349	100	2301	6377	M
OQ198375	30468	NT-2016-01	21328	20770	NA*	NA*	19817	100	1840.5	6424	X1
OQ198376	30467	NT-2016-02	5214187	5205025	97	6506	2991373	100	7737.5	6423	X1
OQ198405	32031	NT-2017-01	23835	23385	NA*	NA*	34458	100	2595.5	6377	M
OQ198377	M2-3A	NT-2017-02	4795409	4750210	17	6486	182941	99.8	3861.9	6409	X1
OQ198378	M3-3A	NT-2017-03	20818214	20779456	4	3672	470	98.4	11.8	6371	X1
OQ198379	CCP1-A	NT-2019-01	2352794	2298463	6	4790	2914	100	78.4	6401	X2
OQ198380	CCP2	NT-2019-02	5289260	5273732	14	6617	36662	100	875.3	6424	X2
OQ198381	CCP3	NT-2019-03	6295874	6271898	2	6394	39450	100	960.2	6400	X1
OQ198382	CCP3-A	NT-2019-04	8947283	8835000	4	2416	988	98.9	21	6384	X1
OQ198406	CCP-A	NT-2019-05	6227417	6173343	6	1485	4116	99.7	99.6	6377	M
OQ198407	DVP-A	NT-2019-06	69103	63343	NA*	NA*	59054	100	3183.1	6377	M
OQ198383	DWP1	NT-2019-07	81839	74921	NA*	NA*	71900	100	3178.1	6424	X1
OQ198384	DWP2	NT-2019-08	56822	52379	NA*	NA*	50421	100	3712.8	6399	X1
OQ198385	DWP-A	NT-2019-09	2781723	2749119	1	6381	518	100	13.7	6371	X2
OQ198386	RDP1	NT-2019-10	5640521	5611721	1	6391	1732	99.6	43.2	6397	X1
OQ198387	DW20P1	NT-2020-01	5025983	4991331	1	6390	988	99.5	24.1	6390	X1
OQ198388	DW20P3	NT-2020-02	108662	100032	NA*	NA*	93228	100	3840.5	6390	X1
OQ198389	RH20P2	NT-2020-03	7893162	7866496	3	6576	7599	99.8	186.9	6403	X1
OQ198390	RH20P3	NT-2020-04	5660480	5635037	3	2755	692	98.9	16.8	6375	X1
OQ198391	RHRSP3	NT-2020-05	5164501	5112438	1	6400	3186	99.6	68.8	6400	X1
OQ198392	Q6393	QLD-2015-01	1115958	1042805	37	3752	392690	100	5119.5	6391	R
OQ198393	QDD2P-1	QLD-2018-01	3364899	3300562	1	6338	658	98.9	14.9	6355	X1
OQ198394	J5276	QLD-2019-01	6636224	6630990	138	6558	1076186	100	7449.4	6422	X1
OQ198395	P2B2-1	QLD-2019-02	7310629	7259868	NA*	NA*	185985	99.8	3401.7	6413	X1
OQ198408	19-03205-1	SA-2019-01	36848	34765	NA*	NA*	29496	100	2345.4	6377	M
OQ198409	19-03206-1	SA-2019-02	4698	4371	NA*	NA*	1794	100	164.8	6377	M
OQ198396	19-03771-Fruit	SA-2019-03	2583345	2569698	12	6576	1587062	100	7594.4	6376	X1
OQ198397	19-03771-Leaf	SA-2019-04	3089531	3088052	1	6483	34571	99.7	798.5	6400	X1
OQ198398	SA-20-02243	SA-2020-01	1467235	1454785	1	6402	53914	99.7	1114.9	6403	R
OQ198410	N2_2015	SI-2015-01	96591	92827	NA*	NA*	77781	100	2646.6	6377	M
OQ198399	N1_2016	SI-2016-01	6584620	6300813	10	6470	495798	100	6051.7	6407	X1
OQ198400	N3_2016	SI-2016-02	9434823	9276341	5	6485	146585	100	2893.9	6396	X1
OQ198401	18-04251-76	SI-2018-01	6371416	6355264	1	6390	14761	100	357.6	6398	X1

## Sheet: Table S4
Supplementary table 4. Percent nucleotide and amino acid identities between MH427279.1 (Apis mellifera), the publicly available Australian genomes, and the genomes assembled in this study.
Accession	Isolate	Host	Genome (nt)	129K (aa)	186K (aa)	MP (aa)	CP (aa)
OQ198372	NSW-2019-01	Cucumis sativus	99.758	100	100	100	100
OQ198373	NSW-2020-01	Citrullus lanatus	99.644	99.913	100	100	100
OQ198374	NT-2014-01	Citrullus lanatus	99.935	100	100	100	100
OQ198402	NT-2014-02	Cucurbita moschata	99.741	99.913	100	100	100
OQ198403	NT-2015-01	Citrullus lanatus var. lanatus	99.838	100	99.801	100	100
OQ198404	NT-2015-02	Citrullus lanatus	99.644	99.913	99.801	100	100
OQ198375	NT-2016-01	Solanum nigrum	99.887	100	100	100	100
OQ198376	NT-2016-02	Citrullus lanatus var. lanatus	99.887	100	100	100	100
OQ198405	NT-2017-01	Citrullus lanatus	99.806	100	99.801	100	100
OQ198377	NT-2017-02	Eleusine indica	99.935	100	100	100	100
OQ198378	NT-2017-03	Pollen	99.822	100	100	100	100
OQ198379	NT-2019-01	Pollen	99.871	100	100	100	100
OQ198380	NT-2019-02	Pollen	99.855	100	100	100	100
OQ198381	NT-2019-03	Pollen	99.822	100	100	100	100
OQ198382	NT-2019-04	Pollen	99.855	100	100	100	100
OQ198406	NT-2019-05	Pollen	99.887	100	100	100	100
OQ198407	NT-2019-06	Pollen	99.806	100	100	100	100
OQ198383	NT-2019-07	Pollen	99.903	100	100	100	100
OQ198384	NT-2019-08	Pollen	99.822	99.913	100	100	99.379
OQ198385	NT-2019-09	Pollen	99.855	99.913	100	100	100
OQ198386	NT-2019-10	Pollen	99.871	100	100	100	100
OQ198387	NT-2020-01	Pollen	99.887	100	100	100	100
OQ198388	NT-2020-02	Pollen	99.887	100	100	100	100
OQ198389	NT-2020-03	Pollen	99.838	100	100	100	99.379
OQ198390	NT-2020-04	Pollen	99.822	100	100	100	99.379
OQ198391	NT-2020-05	Pollen	99.838	100	100	100	99.379
OQ198392	QLD-2015-01	Citrullus lanatus	99.838	100	100	100	100
OQ198393	QLD-2018-01	Pollen	99.806	100	100	100	100
OQ198394	QLD-2019-01	Cucumis sativus	99.628	100	100	100	100
OQ198395	QLD-2019-02	Cucumis sativus	99.612	100	100	100	100
OQ198408	SA-2019-01	Cucumis sativus	99.58	100	100	100	100
OQ198409	SA-2019-02	Cucumis sativus	99.774	100	100	100	100
OQ198396	SA-2019-03	Cucumis sativus	99.596	100	100	100	100
OQ198397	SA-2019-04	Cucumis sativus	99.628	100	100	100	100
OQ198398	SA-2020-01	Cucumis sativus	99.612	100	100	100	100
OQ198410	SI-2015-01	Cucumis melo	99.208	100	100	100	100
OQ198399	SI-2016-01	Citrullus lanatus	99.887	100	100	100	100
OQ198400	SI-2016-02	Cucumis melo	99.855	100	100	100	100
OQ198401	SI-2018-01	Citrullus lanatus	98.659	100	100	100	100
KY115174.1	WA-2016-01	Cucumber	99.661	100	100	100	100
MW430119.1	WA-2016-02	Zucchini	99.725	100	100	100	100
MW430120.1	WA-2016-03	Butternut pumpkin	99.709	100	100	100	100
MW430121.1	WA-2016-04	Cucumis maderaspatanus	99.725	100	100	100	100
MW430122.1	WA-2016-05	Cucumber	99.725	100	100	100	100
MW430123.1	WA-2016-06	Watermelon	99.677	100	100	100	100
MW430124.1	WA-2016-07	Cucumber	99.709	100	100	100	100
MW430125.1	WA-2016-08	Cucumber	99.612	100	100	100	100

## Sheet: Table S5
Supplementary table S5. SDT pairwise nucleotide similarity matrix
			#D48B2A	#D21304	#D21304	#D21304	#D21304	#D21304	#D21304	#D21304	#D21304	#D21304	#D21304	#777777	#D21304	#D21304	#D21304	#D21304	#D21304	#D21304	#D21304	#D21304	#D21304	#D21304	#D21304	#D21304	#D21304	#D21304	#D21304	#D21304	#D21304	#D21304	#D21304	#D21304	#D21304	#D21304	#D21304	#D21304	#D21304	#D21304	#D21304	#D21304	#D21304	#D21304	#D21304	#D21304	#D21304	#D21304	#D21304
	Region	Accesion	KF155231.1	MH271423.1	AF417242.1	KM873788.1	KP868652.1	KC852072.1	MN654020.1	KC852074.1	KY040049.1	KX555505.1	HM008919.1	OQ198401	MK933286.1	KM873784.1	KX883754.1	KX883761.1	KJ754195.1	KT236095.1	KM873786.1	KM873785.1	KM873787.1	KM873789.1	KX883788.1	MH271443.1	KC851866.1	KY753927.1	KY753929.1	KY753928.1	KM873783.1	KJ754196.1	KJ754197.1	KC852073.1	KX883833.1	KJ658958.1	KP868653.1	KP868654.1	KP244682.1	AF417243.1	KX443591.1	KX443593.1	KU140426.1	KU140425.1	KX443592.1	KU140424.1	KU140423.1	EU352259.1	D12505.1
#D48B2A	Middle East	KF155231.1
#D21304	Asia	MH271423.1	94.901
#D21304	Asia	AF417242.1	93.901	96.101
#D21304	Asia	KM873788.1	93.801	96.101	99.801
#D21304	Asia	KP868652.1	93.801	96.001	99.701	99.601
#D21304	Asia	KC852072.1	93.801	96.101	99.701	99.601	99.501
#D21304	Asia	MN654020.1	93.801	96.001	99.601	99.601	99.501	99.601
#D21304	Asia	KC852074.1	93.701	95.901	99.601	99.601	99.501	99.501	99.501
#D21304	Asia	KY040049.1	93.801	96.001	99.701	99.601	99.501	99.501	99.501	99.501
#D21304	Asia	KX555505.1	93.801	96.001	99.701	99.701	99.501	99.501	99.501	99.501	99.601
#D21304	Asia	HM008919.1	93.801	96.101	99.601	99.601	99.401	99.501	99.401	99.401	99.501	99.501
#777777	Unknown	OQ198401	94.001	96.101	99.301	99.301	99.201	99.201	99.201	99.201	99.201	99.201	99.201
#D21304	Asia	MK933286.1	94.001	96.201	99.401	99.301	99.201	99.301	99.201	99.201	99.201	99.301	99.301	99.901
#D21304	Asia	KM873784.1	93.901	96.101	99.301	99.301	99.201	99.201	99.201	99.201	99.201	99.201	99.201	99.901	99.901
#D21304	Asia	KX883754.1	94.001	96.201	99.401	99.301	99.201	99.201	99.201	99.201	99.201	99.301	99.301	99.901	100.001	99.901
#D21304	Asia	KX883761.1	94.001	96.101	99.301	99.301	99.201	99.201	99.201	99.201	99.201	99.201	99.201	99.901	100.001	99.901	99.901
#D21304	Asia	KJ754195.1	94.001	96.201	99.401	99.301	99.201	99.201	99.201	99.201	99.201	99.301	99.301	99.901	100.001	99.901	100.001	99.901
#D21304	Asia	KT236095.1	94.001	96.201	99.401	99.301	99.201	99.201	99.201	99.201	99.201	99.301	99.301	99.901	100.001	99.901	100.001	99.901	100.001
#D21304	Asia	KM873786.1	94.001	96.201	99.301	99.301	99.201	99.201	99.201	99.201	99.201	99.201	99.201	99.901	100.001	99.901	99.901	99.901	99.901	99.901
#D21304	Asia	KM873785.1	94.001	96.101	99.301	99.301	99.201	99.201	99.201	99.101	99.201	99.201	99.201	99.901	99.901	99.901	99.901	99.901	99.901	99.901	100.001
#D21304	Asia	KM873787.1	93.901	96.101	99.201	99.201	99.101	99.101	99.101	99.101	99.101	99.201	99.201	99.801	99.901	99.801	99.901	99.801	99.901	99.901	99.901	99.901
#D21304	Asia	KM873789.1	93.901	96.101	99.301	99.301	99.201	99.201	99.101	99.101	99.201	99.201	99.201	99.901	99.901	99.901	99.901	99.901	99.901	99.901	99.901	99.801	99.901
#D21304	Asia	KX883788.1	94.001	96.101	99.301	99.301	99.201	99.201	99.201	99.201	99.201	99.301	99.301	99.901	100.001	99.901	100.001	99.901	100.001	100.001	99.901	99.901	99.801	99.901
#D21304	Asia	MH271443.1	93.901	96.101	99.301	99.301	99.201	99.201	99.201	99.201	99.201	99.201	99.201	99.901	99.901	99.901	99.901	99.901	99.901	99.901	99.901	99.901	99.801	99.901	99.901
#D21304	Asia	KC851866.1	93.801	95.901	99.101	99.101	99.001	99.001	98.901	99.001	99.001	99.001	99.001	99.701	99.701	99.701	99.701	99.701	99.701	99.701	99.701	99.601	99.601	99.601	99.701	99.701
#D21304	Asia	KY753927.1	94.001	96.101	99.301	99.301	99.201	99.201	99.201	99.201	99.201	99.201	99.201	99.901	100.001	99.901	99.901	99.901	99.901	99.901	99.901	99.901	99.801	99.901	99.901	99.901	99.701
#D21304	Asia	KY753929.1	94.001	96.101	99.301	99.301	99.201	99.201	99.201	99.201	99.201	99.301	99.301	99.901	100.001	99.901	100.001	99.901	100.001	100.001	99.901	99.901	99.801	99.901	99.901	99.901	99.701	100.001
#D21304	Asia	KY753928.1	94.001	96.201	99.401	99.301	99.201	99.201	99.201	99.201	99.201	99.301	99.301	99.901	100.001	99.901	100.001	99.901	100.001	100.001	99.901	99.901	99.901	99.901	100.001	99.901	99.701	100.001	100.001
#D21304	Asia	KM873783.1	94.001	96.101	99.301	99.301	99.201	99.201	99.201	99.201	99.201	99.201	99.201	99.901	99.901	99.901	99.901	99.901	99.901	99.901	99.901	99.901	99.801	99.901	99.901	99.901	99.701	99.901	99.901	99.901
#D21304	Asia	KJ754196.1	93.901	96.001	99.201	99.201	99.101	99.101	99.001	99.001	99.101	99.101	99.101	99.801	99.801	99.801	99.801	99.801	99.801	99.801	99.801	99.701	99.701	99.701	99.801	99.801	99.501	99.801	99.801	99.801	99.801
#D21304	Asia	KJ754197.1	93.901	96.001	99.201	99.201	99.101	99.101	99.101	99.101	99.101	99.101	99.101	99.801	99.801	99.801	99.801	99.801	99.801	99.801	99.801	99.801	99.701	99.801	99.801	99.801	99.601	99.801	99.801	99.801	99.801	99.801
#D21304	Asia	KC852073.1	93.901	96.101	99.301	99.301	99.201	99.201	99.101	99.101	99.201	99.201	99.201	99.801	99.901	99.801	99.901	99.801	99.901	99.901	99.801	99.801	99.801	99.801	99.901	99.801	99.601	99.801	99.901	99.901	99.801	99.701	99.701
#D21304	Asia	KX883833.1	94.001	96.101	99.501	99.501	99.401	99.401	99.301	99.301	99.401	99.401	99.401	99.801	99.901	99.801	99.901	99.801	99.901	99.901	99.801	99.801	99.801	99.801	99.901	99.801	99.601	99.801	99.901	99.901	99.801	99.701	99.701	99.801
#D21304	Asia	KJ658958.1	94.001	96.201	99.501	99.501	99.401	99.401	99.401	99.401	99.401	99.401	99.301	99.801	99.801	99.801	99.801	99.801	99.801	99.801	99.801	99.701	99.701	99.701	99.801	99.801	99.501	99.801	99.801	99.801	99.801	99.601	99.701	99.701	99.701
#D21304	Asia	KP868653.1	93.801	96.001	99.301	99.301	99.401	99.201	99.201	99.101	99.201	99.201	99.101	99.401	99.401	99.401	99.401	99.401	99.401	99.401	99.401	99.401	99.301	99.401	99.401	99.401	99.201	99.401	99.401	99.401	99.401	99.301	99.301	99.301	99.301	99.601
#D21304	Asia	KP868654.1	93.901	96.001	99.201	99.201	99.101	99.101	99.101	99.001	99.101	99.101	99.101	99.701	99.801	99.701	99.701	99.701	99.701	99.701	99.701	99.701	99.601	99.701	99.701	99.701	99.501	99.701	99.701	99.701	99.701	99.601	99.601	99.601	99.601	99.601	99.501
#D21304	Asia	KP244682.1	93.901	96.001	99.201	99.101	99.101	99.001	99.001	99.001	99.001	99.101	99.101	99.701	99.701	99.701	99.701	99.701	99.701	99.701	99.701	99.601	99.601	99.601	99.701	99.701	99.501	99.701	99.701	99.701	99.701	99.501	99.601	99.601	99.601	99.501	99.501	99.801
#D21304	Asia	AF417243.1	93.801	95.901	99.201	99.201	99.001	99.001	99.001	98.901	99.001	99.001	99.001	99.201	99.201	99.201	99.201	99.201	99.201	99.201	99.201	99.201	99.101	99.201	99.201	99.201	99.001	99.201	99.201	99.201	99.201	99.101	99.101	99.101	99.301	99.201	99.001	99.101	99.101
#D21304	Asia	KX443591.1	93.701	95.701	98.901	98.901	98.801	98.701	98.701	98.701	98.801	98.801	98.701	98.901	99.001	98.901	99.001	98.901	99.001	99.001	98.901	98.901	98.901	98.901	99.001	98.901	98.701	98.901	99.001	99.001	98.901	98.801	98.801	98.901	99.001	99.001	98.801	98.901	98.801	99.601
#D21304	Asia	KX443593.1	93.701	95.701	98.901	98.901	98.701	98.701	98.701	98.701	98.701	98.801	98.701	98.901	99.001	98.901	99.001	98.901	99.001	99.001	98.901	98.901	98.901	98.901	98.901	98.901	98.701	98.901	98.901	99.001	98.901	98.801	98.801	98.901	99.001	99.001	98.801	98.801	98.801	99.501	99.901
#D21304	Asia	KU140426.1	93.701	95.701	98.901	98.901	98.701	98.701	98.701	98.701	98.701	98.801	98.701	98.901	99.001	98.901	99.001	98.901	99.001	99.001	98.901	98.901	98.901	98.901	98.901	98.901	98.701	98.901	98.901	99.001	98.901	98.801	98.801	98.901	99.001	99.001	98.801	98.801	98.801	99.501	99.901	100.001
#D21304	Asia	KU140425.1	93.701	95.701	98.901	98.901	98.701	98.701	98.701	98.701	98.701	98.701	98.701	98.901	99.001	98.901	98.901	98.901	98.901	98.901	98.901	98.901	98.801	98.901	98.901	98.901	98.701	98.901	98.901	98.901	98.901	98.801	98.801	98.901	98.901	98.901	98.801	98.801	98.801	99.501	99.901	99.901	99.901
#D21304	Asia	KX443592.1	93.701	95.701	98.901	98.901	98.701	98.701	98.701	98.701	98.701	98.701	98.701	98.901	99.001	98.901	98.901	98.901	98.901	98.901	98.901	98.901	98.801	98.901	98.901	98.901	98.701	98.901	98.901	98.901	98.901	98.801	98.801	98.901	99.001	98.901	98.701	98.801	98.801	99.501	99.701	99.701	99.701	99.701
#D21304	Asia	KU140424.1	93.601	95.601	98.801	98.801	98.701	98.701	98.701	98.601	98.701	98.701	98.601	98.901	98.901	98.901	98.901	98.901	98.901	98.901	98.901	98.901	98.801	98.901	98.901	98.901	98.701	98.901	98.901	98.901	98.901	98.801	98.801	98.801	98.901	98.901	98.701	98.801	98.801	99.501	99.701	99.701	99.701	99.701	99.901
#D21304	Asia	KU140423.1	93.701	95.701	98.901	98.901	98.701	98.701	98.701	98.701	98.701	98.701	98.701	98.901	99.001	98.901	98.901	98.901	98.901	98.901	98.901	98.901	98.801	98.901	98.901	98.901	98.701	98.901	98.901	98.901	98.901	98.801	98.801	98.901	99.001	98.901	98.701	98.801	98.801	99.501	99.701	99.701	99.701	99.701	100.001	99.901
#D21304	Asia	EU352259.1	93.901	96.001	99.401	99.401	99.201	99.201	99.201	99.101	99.201	99.201	99.201	99.301	99.301	99.301	99.301	99.301	99.301	99.301	99.301	99.301	99.201	99.301	99.301	99.301	99.101	99.301	99.301	99.301	99.301	99.201	99.201	99.201	99.401	99.501	99.301	99.201	99.201	99.401	99.101	99.101	99.101	99.101	99.101	99.001	99.101
#D21304	Asia	D12505.1	93.901	96.101	99.301	99.201	99.101	99.101	99.101	99.101	99.101	99.201	99.101	99.301	99.301	99.301	99.301	99.301	99.301	99.301	99.301	99.201	99.201	99.201	99.301	99.301	99.001	99.301	99.301	99.301	99.301	99.101	99.201	99.201	99.301	99.301	99.001	99.101	99.101	99.201	98.901	98.901	98.901	98.901	98.901	98.801	98.901	99.201
#D21304	Asia	EF611826.1	93.701	95.901	99.201	99.201	99.101	99.101	99.001	99.001	99.101	99.101	99.001	99.201	99.201	99.201	99.201	99.201	99.201	99.201	99.201	99.201	99.101	99.201	99.201	99.201	99.001	99.201	99.201	99.201	99.201	99.101	99.101	99.201	99.301	99.201	99.001	99.101	99.001	99.101	98.901	98.801	98.801	98.801	98.801	98.801	98.801	99.201	99.201
#D21304	Asia	KR232571.1	94.001	96.101	99.401	99.401	99.301	99.301	99.201	99.201	99.301	99.301	99.201	99.401	99.401	99.401	99.401	99.401	99.401	99.401	99.401	99.301	99.301	99.301	99.401	99.401	99.101	99.401	99.401	99.401	99.401	99.201	99.301	99.301	99.401	99.401	99.101	99.201	99.201	99.301	99.001	99.001	99.001	99.001	99.001	99.001	99.001	99.301	99.401
#D21304	Asia	FJ654658.1	93.801	96.101	99.301	99.301	99.201	99.201	99.101	99.101	99.301	99.201	99.101	99.301	99.301	99.301	99.301	99.301	99.301	99.301	99.301	99.301	99.201	99.301	99.301	99.301	99.101	99.301	99.301	99.301	99.301	99.201	99.201	99.301	99.401	99.301	99.101	99.201	99.101	99.201	98.901	98.901	98.901	98.901	98.901	98.901	98.901	99.301	99.301
#D21304	Asia	HQ692886.1	93.901	96.201	99.401	99.401	99.301	99.301	99.301	99.201	99.401	99.301	99.301	99.401	99.501	99.401	99.401	99.401	99.401	99.401	99.401	99.401	99.301	99.401	99.401	99.401	99.201	99.401	99.401	99.401	99.401	99.301	99.301	99.401	99.501	99.401	99.201	99.301	99.201	99.301	99.001	99.001	99.001	99.001	99.001	99.001	99.001	99.401	99.401
#D21304	Asia	MH271422.1	93.601	96.001	98.801	98.701	98.601	98.601	98.601	98.601	98.601	98.701	98.601	98.701	98.801	98.701	98.801	98.801	98.801	98.801	98.801	98.701	98.701	98.701	98.801	98.701	98.601	98.801	98.801	98.801	98.801	98.601	98.601	98.701	98.801	98.801	98.601	98.701	98.601	98.601	98.401	98.301	98.301	98.301	98.301	98.301	98.301	98.701	98.701
#D21304	Asia	MH271424.1	93.601	95.701	98.701	98.701	98.601	98.601	98.601	98.501	98.601	98.601	98.501	98.701	98.801	98.701	98.801	98.701	98.801	98.801	98.701	98.701	98.601	98.701	98.701	98.701	98.501	98.701	98.701	98.801	98.701	98.601	98.601	98.701	98.801	98.801	98.501	98.601	98.501	98.601	98.401	98.301	98.301	98.301	98.301	98.301	98.301	98.701	98.701
#05ADF9	North America	MH271409.1	94.001	95.701	98.301	98.301	98.101	98.201	98.201	98.101	98.101	98.201	98.101	98.401	98.401	98.401	98.401	98.401	98.401	98.401	98.401	98.401	98.301	98.401	98.401	98.401	98.201	98.401	98.401	98.401	98.401	98.301	98.301	98.301	98.401	98.401	98.101	98.301	98.201	98.401	98.201	98.101	98.101	98.101	98.101	98.101	98.101	98.301	98.301
#05ADF9	North America	MZ272459.1	94.001	95.601	98.201	98.201	98.101	98.101	98.101	98.101	98.101	98.101	98.101	98.301	98.401	98.301	98.401	98.301	98.401	98.401	98.301	98.301	98.201	98.301	98.301	98.301	98.101	98.301	98.301	98.401	98.301	98.201	98.201	98.301	98.401	98.301	98.001	98.201	98.101	98.301	98.101	98.101	98.101	98.101	98.101	98.001	98.101	98.301	98.301
#05ADF9	North America	MH271444.1	94.101	95.701	98.301	98.301	98.201	98.201	98.201	98.201	98.201	98.201	98.201	98.401	98.501	98.401	98.401	98.401	98.401	98.401	98.401	98.401	98.301	98.401	98.401	98.401	98.201	98.401	98.401	98.401	98.401	98.301	98.301	98.401	98.401	98.401	98.101	98.301	98.201	98.401	98.201	98.101	98.101	98.101	98.201	98.101	98.201	98.401	98.401
#05ADF9	North America	MT184942.1	94.001	95.701	98.301	98.301	98.201	98.201	98.201	98.201	98.201	98.201	98.201	98.401	98.401	98.401	98.401	98.401	98.401	98.401	98.401	98.401	98.301	98.401	98.401	98.401	98.201	98.401	98.401	98.401	98.401	98.301	98.301	98.301	98.401	98.401	98.101	98.301	98.201	98.401	98.201	98.201	98.201	98.101	98.101	98.101	98.101	98.401	98.301
#05ADF9	North America	MT184943.1	94.001	95.701	98.301	98.301	98.201	98.201	98.201	98.201	98.201	98.201	98.201	98.401	98.401	98.401	98.401	98.401	98.401	98.401	98.401	98.401	98.301	98.401	98.401	98.401	98.201	98.401	98.401	98.401	98.401	98.301	98.301	98.301	98.401	98.401	98.101	98.301	98.201	98.401	98.201	98.201	98.201	98.101	98.101	98.101	98.101	98.401	98.301
#05ADF9	North America	MT184944.1	94.001	95.701	98.301	98.301	98.101	98.201	98.201	98.101	98.101	98.201	98.101	98.401	98.401	98.401	98.401	98.401	98.401	98.401	98.401	98.301	98.301	98.301	98.401	98.401	98.101	98.401	98.401	98.401	98.401	98.301	98.301	98.301	98.401	98.401	98.101	98.201	98.201	98.401	98.101	98.101	98.101	98.101	98.101	98.101	98.101	98.301	98.301
#000000	Europe	MH271433.1	94.101	96.001	98.401	98.401	98.301	98.301	98.301	98.201	98.401	98.401	98.301	98.501	98.601	98.501	98.601	98.501	98.601	98.601	98.501	98.501	98.501	98.501	98.501	98.501	98.301	98.501	98.501	98.601	98.501	98.501	98.401	98.501	98.501	98.501	98.301	98.401	98.301	98.401	98.201	98.101	98.101	98.101	98.001	98.001	98.001	98.401	98.501
#000000	Europe	MH271432.1	94.101	96.001	98.401	98.401	98.301	98.301	98.301	98.201	98.401	98.401	98.301	98.501	98.601	98.501	98.601	98.501	98.601	98.601	98.501	98.501	98.501	98.501	98.501	98.501	98.301	98.501	98.501	98.601	98.501	98.501	98.401	98.501	98.501	98.501	98.301	98.401	98.301	98.401	98.201	98.101	98.101	98.101	98.001	98.001	98.001	98.401	98.501
#000000	Europe	MH271434.1	94.101	96.101	98.601	98.501	98.401	98.401	98.501	98.401	98.401	98.501	98.401	98.601	98.701	98.601	98.601	98.601	98.601	98.601	98.601	98.601	98.501	98.601	98.601	98.601	98.401	98.601	98.601	98.601	98.601	98.501	98.501	98.601	98.601	98.601	98.401	98.501	98.401	98.501	98.301	98.301	98.301	98.201	98.201	98.201	98.201	98.601	98.601
#000000	Europe	MH271435.1	94.201	96.101	98.701	98.601	98.501	98.501	98.601	98.501	98.601	98.601	98.501	98.701	98.801	98.701	98.701	98.701	98.701	98.701	98.701	98.701	98.601	98.701	98.701	98.701	98.501	98.701	98.701	98.701	98.701	98.601	98.601	98.701	98.701	98.701	98.501	98.601	98.501	98.601	98.301	98.301	98.301	98.301	98.301	98.201	98.301	98.701	98.701
#D21304	Asia	DQ767631.2	94.401	96.101	98.701	98.701	98.601	98.501	98.501	98.501	98.601	98.601	98.501	98.801	98.801	98.701	98.801	98.701	98.801	98.801	98.701	98.701	98.701	98.701	98.801	98.701	98.501	98.701	98.801	98.801	98.801	98.701	98.701	98.701	98.801	98.801	98.501	98.601	98.501	98.601	98.401	98.401	98.401	98.301	98.301	98.301	98.301	98.701	98.701
#777777	Unknown	OQ198410	94.301	96.001	98.801	98.801	98.701	98.701	98.701	98.601	98.701	98.701	98.701	98.901	99.001	98.901	98.901	98.901	98.901	98.901	98.901	98.901	98.801	98.901	98.901	98.901	98.701	98.901	99.001	99.001	98.901	98.801	98.801	98.901	98.901	99.001	98.701	98.801	98.701	98.901	98.601	98.601	98.601	98.601	98.501	98.501	98.501	99.001	98.801
#3ACE3A	Australia	MW430119.1	94.801	96.101	98.501	98.501	98.401	98.401	98.401	98.301	98.401	98.401	98.401	98.601	98.601	98.601	98.601	98.601	98.601	98.601	98.601	98.601	98.501	98.601	98.601	98.601	98.401	98.601	98.601	98.701	98.601	98.501	98.501	98.601	98.601	98.601	98.401	98.401	98.401	98.401	98.201	98.201	98.201	98.201	98.101	98.101	98.101	98.501	98.501
#3ACE3A	Australia	MW430122.1	94.801	96.101	98.501	98.501	98.401	98.401	98.401	98.301	98.401	98.401	98.401	98.601	98.601	98.601	98.601	98.601	98.601	98.601	98.601	98.601	98.501	98.601	98.601	98.601	98.401	98.601	98.601	98.701	98.601	98.501	98.501	98.601	98.601	98.601	98.401	98.401	98.401	98.401	98.201	98.201	98.201	98.201	98.101	98.101	98.101	98.501	98.501
#3ACE3A	Australia	MW430124.1	94.801	96.001	98.501	98.501	98.401	98.401	98.401	98.301	98.401	98.401	98.401	98.601	98.601	98.601	98.601	98.601	98.601	98.601	98.601	98.501	98.501	98.501	98.601	98.601	98.401	98.601	98.601	98.601	98.601	98.501	98.501	98.501	98.601	98.601	98.301	98.401	98.401	98.401	98.201	98.201	98.201	98.101	98.101	98.101	98.101	98.501	98.501
#3ACE3A	Australia	MW430121.1	94.801	96.101	98.501	98.501	98.401	98.401	98.401	98.301	98.401	98.401	98.401	98.601	98.601	98.601	98.601	98.601	98.601	98.601	98.601	98.601	98.501	98.601	98.601	98.601	98.401	98.601	98.601	98.701	98.601	98.501	98.501	98.601	98.601	98.601	98.401	98.401	98.401	98.401	98.201	98.201	98.201	98.201	98.101	98.101	98.101	98.501	98.501
#3ACE3A	Australia	OQ198398	94.701	95.901	98.401	98.401	98.301	98.301	98.301	98.201	98.301	98.301	98.301	98.501	98.601	98.501	98.501	98.501	98.501	98.501	98.501	98.501	98.401	98.501	98.501	98.501	98.301	98.501	98.601	98.601	98.501	98.401	98.501	98.501	98.501	98.601	98.301	98.401	98.301	98.301	98.101	98.101	98.101	98.101	98.001	98.001	98.001	98.401	98.401
#3ACE3A	Australia	MW430123.1	94.801	96.001	98.401	98.401	98.301	98.301	98.301	98.201	98.301	98.401	98.301	98.501	98.601	98.501	98.501	98.501	98.501	98.501	98.501	98.501	98.401	98.501	98.501	98.501	98.301	98.501	98.601	98.601	98.501	98.401	98.401	98.501	98.501	98.601	98.301	98.401	98.301	98.401	98.101	98.101	98.101	98.101	98.001	98.001	98.001	98.401	98.401
#3ACE3A	Australia	OQ198373	94.801	96.001	98.401	98.401	98.301	98.301	98.301	98.201	98.301	98.401	98.301	98.501	98.601	98.501	98.501	98.501	98.501	98.501	98.501	98.501	98.401	98.501	98.501	98.501	98.301	98.501	98.601	98.601	98.501	98.401	98.401	98.501	98.501	98.601	98.301	98.401	98.301	98.401	98.101	98.101	98.101	98.101	98.001	98.001	98.001	98.401	98.401
#3ACE3A	Australia	OQ198395	94.701	96.001	98.401	98.401	98.301	98.301	98.301	98.201	98.301	98.301	98.301	98.501	98.501	98.501	98.501	98.501	98.501	98.501	98.501	98.401	98.401	98.401	98.501	98.501	98.301	98.501	98.501	98.501	98.501	98.401	98.401	98.401	98.501	98.501	98.201	98.301	98.301	98.301	98.101	98.101	98.101	98.001	98.001	98.001	98.001	98.401	98.401
#3ACE3A	Australia	OQ198394	94.801	96.001	98.401	98.401	98.301	98.301	98.301	98.201	98.401	98.301	98.301	98.501	98.501	98.501	98.501	98.501	98.501	98.501	98.501	98.501	98.401	98.501	98.501	98.501	98.301	98.501	98.501	98.601	98.501	98.401	98.401	98.501	98.501	98.501	98.301	98.301	98.301	98.301	98.101	98.101	98.101	98.101	98.001	98.001	98.001	98.401	98.401
#3ACE3A	Australia	OQ198408	94.801	96.001	98.401	98.301	98.201	98.201	98.301	98.201	98.301	98.301	98.301	98.401	98.501	98.401	98.501	98.401	98.501	98.501	98.401	98.401	98.401	98.401	98.501	98.401	98.301	98.501	98.501	98.501	98.501	98.401	98.401	98.401	98.501	98.501	98.201	98.301	98.201	98.301	98.001	98.001	98.001	98.001	98.001	97.901	98.001	98.401	98.301
#3ACE3A	Australia	MW430125.1	94.701	95.901	98.401	98.401	98.301	98.301	98.301	98.201	98.401	98.301	98.301	98.501	98.501	98.501	98.501	98.501	98.501	98.501	98.501	98.501	98.401	98.501	98.501	98.501	98.301	98.501	98.501	98.601	98.501	98.401	98.401	98.501	98.501	98.501	98.301	98.301	98.301	98.301	98.101	98.101	98.101	98.101	98.001	98.001	98.001	98.401	98.401
#3ACE3A	Australia	KY115174.1	94.701	96.001	98.401	98.401	98.301	98.301	98.301	98.201	98.401	98.401	98.301	98.501	98.601	98.501	98.601	98.501	98.601	98.601	98.501	98.501	98.401	98.501	98.501	98.501	98.301	98.601	98.601	98.601	98.501	98.401	98.401	98.501	98.601	98.601	98.301	98.401	98.301	98.401	98.101	98.101	98.101	98.101	98.101	98.001	98.101	98.401	98.401
#3ACE3A	Australia	OQ198396	94.701	96.001	98.401	98.401	98.301	98.201	98.301	98.201	98.301	98.301	98.301	98.401	98.501	98.401	98.501	98.501	98.501	98.501	98.501	98.401	98.401	98.401	98.501	98.401	98.301	98.501	98.501	98.501	98.501	98.401	98.401	98.401	98.501	98.501	98.201	98.301	98.201	98.301	98.101	98.001	98.001	98.001	98.001	98.001	98.001	98.401	98.401
#3ACE3A	Australia	OQ198397	94.701	96.001	98.401	98.401	98.301	98.301	98.301	98.201	98.301	98.301	98.301	98.501	98.501	98.501	98.501	98.501	98.501	98.501	98.501	98.501	98.401	98.501	98.501	98.501	98.301	98.501	98.501	98.601	98.501	98.401	98.401	98.501	98.501	98.501	98.301	98.301	98.301	98.301	98.101	98.101	98.101	98.101	98.001	98.001	98.001	98.401	98.401
#3ACE3A	Australia	MW430120.1	94.801	96.001	98.501	98.501	98.401	98.401	98.401	98.301	98.401	98.401	98.401	98.601	98.701	98.601	98.601	98.601	98.601	98.601	98.601	98.601	98.501	98.601	98.601	98.601	98.401	98.601	98.601	98.601	98.601	98.501	98.501	98.601	98.601	98.701	98.401	98.401	98.401	98.401	98.201	98.201	98.201	98.101	98.101	98.101	98.101	98.501	98.501
#05ADF9	North America	MH271442.1	94.801	96.001	98.401	98.401	98.301	98.301	98.301	98.201	98.401	98.401	98.301	98.501	98.601	98.501	98.601	98.501	98.601	98.601	98.501	98.501	98.401	98.501	98.501	98.501	98.301	98.501	98.501	98.601	98.501	98.401	98.401	98.501	98.601	98.601	98.301	98.401	98.301	98.401	98.101	98.101	98.101	98.101	98.101	98.001	98.101	98.401	98.401
#05ADF9	North America	MZ272457.1	94.701	96.001	98.401	98.401	98.301	98.301	98.301	98.201	98.301	98.301	98.301	98.501	98.501	98.501	98.501	98.501	98.501	98.501	98.501	98.501	98.401	98.501	98.501	98.501	98.301	98.501	98.501	98.501	98.501	98.401	98.401	98.501	98.501	98.501	98.301	98.301	98.301	98.301	98.101	98.101	98.101	98.101	98.001	98.001	98.001	98.401	98.401
#05ADF9	North America	MZ272458.1	94.701	96.001	98.401	98.401	98.301	98.301	98.301	98.201	98.301	98.301	98.301	98.501	98.501	98.501	98.501	98.501	98.501	98.501	98.501	98.501	98.401	98.501	98.501	98.501	98.301	98.501	98.501	98.501	98.501	98.401	98.401	98.501	98.501	98.501	98.301	98.301	98.301	98.301	98.101	98.101	98.101	98.101	98.001	98.001	98.001	98.401	98.401
#05ADF9	North America	MZ272463.1	94.801	96.001	98.401	98.401	98.301	98.301	98.301	98.201	98.301	98.301	98.301	98.501	98.501	98.501	98.501	98.501	98.501	98.501	98.501	98.401	98.401	98.401	98.501	98.501	98.301	98.501	98.501	98.501	98.501	98.401	98.401	98.401	98.501	98.501	98.201	98.301	98.301	98.301	98.101	98.101	98.101	98.001	98.001	98.001	98.001	98.401	98.401
#05ADF9	North America	MZ272454.1	94.801	96.101	98.401	98.401	98.301	98.301	98.301	98.201	98.401	98.401	98.301	98.501	98.601	98.501	98.601	98.501	98.601	98.601	98.501	98.501	98.401	98.501	98.501	98.501	98.301	98.501	98.501	98.601	98.501	98.401	98.401	98.501	98.601	98.601	98.301	98.401	98.301	98.401	98.101	98.101	98.101	98.101	98.101	98.001	98.101	98.401	98.501
#05ADF9	North America	MZ272455.1	94.701	96.001	98.401	98.401	98.301	98.301	98.301	98.201	98.301	98.301	98.301	98.501	98.501	98.501	98.501	98.501	98.501	98.501	98.501	98.501	98.401	98.501	98.501	98.501	98.301	98.501	98.501	98.501	98.501	98.401	98.401	98.501	98.501	98.501	98.301	98.301	98.301	98.301	98.101	98.101	98.101	98.101	98.001	98.001	98.001	98.401	98.401
#05ADF9	North America	MZ272456.1	94.701	95.901	98.401	98.301	98.201	98.201	98.201	98.101	98.301	98.301	98.201	98.401	98.501	98.401	98.501	98.401	98.501	98.501	98.401	98.401	98.401	98.401	98.401	98.401	98.201	98.401	98.401	98.501	98.401	98.301	98.401	98.401	98.501	98.501	98.201	98.301	98.201	98.301	98.001	98.001	98.001	98.001	98.001	97.901	98.001	98.301	98.301
#05ADF9	North America	MZ272461.1	94.501	95.801	98.301	98.301	98.201	98.201	98.201	98.101	98.201	98.301	98.201	98.401	98.501	98.401	98.401	98.401	98.401	98.401	98.401	98.401	98.301	98.401	98.401	98.401	98.201	98.401	98.401	98.401	98.401	98.301	98.301	98.401	98.401	98.501	98.201	98.301	98.201	98.301	98.001	98.001	98.001	98.001	98.001	97.901	98.001	98.301	98.301
#05ADF9	North America	MZ272462.1	94.501	95.801	98.301	98.301	98.201	98.201	98.201	98.101	98.201	98.301	98.201	98.401	98.501	98.401	98.401	98.401	98.401	98.401	98.401	98.401	98.301	98.401	98.401	98.401	98.201	98.401	98.401	98.401	98.401	98.301	98.301	98.401	98.401	98.501	98.201	98.301	98.201	98.301	98.001	98.001	98.001	98.001	98.001	97.901	98.001	98.301	98.301
#05ADF9	North America	MZ272460.1	94.701	96.001	98.501	98.401	98.301	98.301	98.301	98.301	98.401	98.401	98.301	98.501	98.601	98.501	98.601	98.501	98.601	98.601	98.501	98.501	98.501	98.501	98.601	98.501	98.301	98.501	98.601	98.601	98.601	98.401	98.501	98.501	98.601	98.601	98.301	98.401	98.301	98.401	98.101	98.101	98.101	98.101	98.101	98.001	98.101	98.501	98.401
#3ACE3A	Australia	OQ198409	94.801	96.101	98.501	98.501	98.401	98.401	98.401	98.301	98.401	98.401	98.401	98.601	98.701	98.601	98.601	98.601	98.601	98.601	98.601	98.601	98.501	98.601	98.601	98.601	98.401	98.601	98.701	98.701	98.601	98.501	98.501	98.601	98.601	98.701	98.401	98.401	98.401	98.401	98.201	98.201	98.201	98.201	98.101	98.101	98.101	98.501	98.501
#3ACE3A	Australia	OQ198407	94.801	96.101	98.501	98.501	98.401	98.401	98.401	98.301	98.401	98.401	98.401	98.601	98.601	98.601	98.601	98.601	98.601	98.601	98.601	98.501	98.501	98.501	98.601	98.601	98.401	98.601	98.601	98.601	98.601	98.501	98.501	98.501	98.601	98.601	98.301	98.401	98.401	98.401	98.201	98.201	98.201	98.101	98.101	98.101	98.101	98.501	98.501
#000000	Europe	MH271420.1	94.801	96.101	98.601	98.601	98.501	98.401	98.401	98.401	98.501	98.501	98.501	98.701	98.701	98.701	98.701	98.701	98.701	98.701	98.701	98.601	98.601	98.601	98.701	98.701	98.401	98.701	98.701	98.701	98.701	98.601	98.601	98.601	98.701	98.701	98.401	98.501	98.401	98.501	98.201	98.201	98.201	98.201	98.201	98.101	98.201	98.601	98.601
#05ADF9	North America	MH271408.1	94.701	96.001	98.501	98.501	98.301	98.301	98.301	98.301	98.401	98.401	98.401	98.501	98.601	98.501	98.601	98.501	98.601	98.601	98.501	98.501	98.501	98.501	98.601	98.501	98.301	98.501	98.601	98.601	98.601	98.501	98.501	98.501	98.601	98.601	98.301	98.401	98.301	98.401	98.101	98.101	98.101	98.101	98.001	98.001	98.001	98.501	98.401
#05ADF9	North America	MT184941.1	94.701	96.001	98.501	98.501	98.301	98.301	98.301	98.301	98.401	98.401	98.401	98.501	98.601	98.501	98.601	98.501	98.601	98.601	98.501	98.501	98.501	98.501	98.601	98.501	98.301	98.501	98.601	98.601	98.601	98.501	98.501	98.501	98.601	98.601	98.301	98.401	98.301	98.401	98.101	98.101	98.101	98.101	98.001	98.001	98.001	98.501	98.401
#3ACE3A	Australia	OQ198372	94.801	96.001	98.501	98.401	98.401	98.301	98.301	98.301	98.401	98.401	98.401	98.601	98.601	98.601	98.601	98.601	98.601	98.601	98.601	98.601	98.501	98.601	98.601	98.601	98.401	98.601	98.601	98.601	98.601	98.501	98.501	98.601	98.601	98.601	98.401	98.401	98.401	98.401	98.201	98.101	98.101	98.101	98.101	98.101	98.101	98.501	98.501
#3ACE3A	Australia	OQ198402	94.701	96.001	98.501	98.401	98.301	98.301	98.401	98.301	98.401	98.401	98.401	98.501	98.601	98.501	98.601	98.501	98.601	98.601	98.501	98.501	98.501	98.501	98.601	98.501	98.301	98.501	98.601	98.601	98.601	98.401	98.501	98.501	98.601	98.601	98.301	98.401	98.301	98.401	98.101	98.101	98.101	98.101	98.101	98.001	98.101	98.501	98.501
#000000	Europe	MH271421.1	94.801	96.101	98.601	98.601	98.501	98.401	98.401	98.401	98.501	98.501	98.501	98.701	98.701	98.701	98.701	98.701	98.701	98.701	98.701	98.601	98.601	98.601	98.701	98.701	98.401	98.701	98.701	98.701	98.701	98.601	98.601	98.601	98.701	98.701	98.401	98.501	98.401	98.501	98.301	98.301	98.301	98.201	98.201	98.201	98.201	98.601	98.601
#3ACE3A	Australia	OQ198392	94.801	96.101	98.601	98.601	98.501	98.401	98.401	98.401	98.501	98.501	98.501	98.701	98.701	98.701	98.701	98.701	98.701	98.701	98.701	98.601	98.601	98.601	98.701	98.701	98.401	98.701	98.701	98.701	98.701	98.601	98.601	98.601	98.701	98.701	98.401	98.501	98.401	98.501	98.201	98.201	98.201	98.201	98.201	98.201	98.201	98.601	98.601
#777777	Unknown	OQ198399	94.901	96.101	98.601	98.601	98.501	98.501	98.501	98.401	98.501	98.601	98.501	98.701	98.701	98.701	98.701	98.701	98.701	98.701	98.701	98.701	98.601	98.701	98.701	98.701	98.501	98.701	98.701	98.701	98.701	98.601	98.601	98.701	98.701	98.701	98.401	98.501	98.501	98.601	98.301	98.301	98.301	98.301	98.301	98.201	98.301	98.701	98.601
#3ACE3A	Australia	MH427279.1	94.801	96.101	98.601	98.601	98.501	98.401	98.401	98.401	98.501	98.501	98.501	98.701	98.701	98.701	98.701	98.701	98.701	98.701	98.701	98.601	98.601	98.601	98.701	98.701	98.401	98.701	98.701	98.701	98.701	98.601	98.601	98.601	98.701	98.701	98.401	98.501	98.401	98.501	98.301	98.301	98.301	98.201	98.201	98.201	98.201	98.601	98.601
#3ACE3A	Australia	OQ198374	94.901	96.101	98.601	98.501	98.401	98.401	98.401	98.401	98.401	98.501	98.401	98.601	98.701	98.601	98.701	98.601	98.701	98.701	98.601	98.601	98.601	98.601	98.701	98.601	98.401	98.601	98.701	98.701	98.701	98.501	98.601	98.601	98.701	98.701	98.401	98.501	98.401	98.501	98.201	98.201	98.201	98.201	98.201	98.101	98.201	98.601	98.601
#3ACE3A	Australia	OQ198403	94.801	96.001	98.401	98.401	98.301	98.301	98.301	98.201	98.301	98.401	98.301	98.501	98.601	98.501	98.501	98.501	98.501	98.501	98.501	98.501	98.401	98.501	98.501	98.501	98.301	98.501	98.501	98.501	98.501	98.401	98.401	98.501	98.501	98.601	98.301	98.401	98.301	98.401	98.101	98.101	98.101	98.101	98.101	98.001	98.101	98.501	98.401
#3ACE3A	Australia	OQ198405	94.801	96.001	98.401	98.401	98.301	98.301	98.301	98.201	98.301	98.301	98.301	98.501	98.501	98.501	98.501	98.501	98.501	98.501	98.501	98.501	98.401	98.401	98.501	98.501	98.301	98.501	98.501	98.501	98.501	98.401	98.401	98.401	98.501	98.501	98.201	98.301	98.301	98.401	98.101	98.101	98.101	98.101	98.001	98.001	98.001	98.401	98.401
#3ACE3A	Australia	OQ198377	94.801	96.101	98.501	98.501	98.401	98.401	98.401	98.301	98.401	98.401	98.401	98.601	98.701	98.601	98.601	98.601	98.601	98.601	98.601	98.601	98.501	98.601	98.601	98.601	98.401	98.601	98.601	98.601	98.601	98.501	98.501	98.601	98.601	98.701	98.401	98.401	98.401	98.401	98.201	98.201	98.201	98.201	98.101	98.101	98.101	98.601	98.501
#3ACE3A	Australia	OQ198375	94.801	96.001	98.501	98.401	98.401	98.301	98.401	98.301	98.401	98.401	98.401	98.501	98.601	98.501	98.601	98.601	98.601	98.601	98.601	98.501	98.501	98.501	98.601	98.501	98.301	98.601	98.601	98.601	98.601	98.501	98.501	98.501	98.601	98.601	98.301	98.401	98.301	98.401	98.201	98.101	98.101	98.101	98.101	98.101	98.101	98.501	98.501
#3ACE3A	Australia	OQ198376	94.801	96.101	98.501	98.501	98.401	98.401	98.401	98.301	98.401	98.401	98.401	98.601	98.601	98.601	98.601	98.601	98.601	98.601	98.601	98.601	98.501	98.601	98.601	98.601	98.401	98.601	98.601	98.601	98.601	98.501	98.501	98.601	98.601	98.601	98.401	98.401	98.401	98.401	98.201	98.201	98.201	98.201	98.101	98.101	98.101	98.501	98.501
#3ACE3A	Australia	OQ198379	94.801	96.001	98.501	98.401	98.301	98.301	98.401	98.301	98.301	98.401	98.401	98.501	98.601	98.501	98.601	98.501	98.601	98.601	98.501	98.501	98.501	98.501	98.601	98.601	98.301	98.501	98.601	98.601	98.601	98.401	98.501	98.501	98.601	98.601	98.301	98.401	98.301	98.401	98.101	98.101	98.101	98.101	98.101	98.001	98.101	98.501	98.501
#3ACE3A	Australia	OQ198381	94.701	96.001	98.401	98.401	98.301	98.301	98.301	98.201	98.301	98.301	98.301	98.501	98.501	98.501	98.501	98.501	98.501	98.501	98.501	98.501	98.401	98.501	98.501	98.501	98.301	98.501	98.501	98.501	98.501	98.401	98.401	98.501	98.501	98.501	98.301	98.401	98.301	98.301	98.101	98.101	98.101	98.101	98.001	98.001	98.001	98.401	98.401
#3ACE3A	Australia	OQ198382	94.801	96.001	98.501	98.401	98.401	98.301	98.401	98.301	98.401	98.401	98.401	98.501	98.601	98.501	98.601	98.601	98.601	98.601	98.601	98.501	98.501	98.501	98.601	98.601	98.301	98.601	98.601	98.601	98.601	98.501	98.501	98.501	98.601	98.601	98.301	98.401	98.301	98.401	98.101	98.101	98.101	98.101	98.101	98.001	98.101	98.501	98.501
#3ACE3A	Australia	OQ198386	94.801	96.001	98.501	98.401	98.301	98.301	98.401	98.301	98.301	98.401	98.401	98.501	98.601	98.501	98.601	98.501	98.601	98.601	98.501	98.501	98.501	98.501	98.601	98.601	98.301	98.501	98.601	98.601	98.601	98.401	98.501	98.501	98.601	98.601	98.301	98.401	98.301	98.401	98.101	98.101	98.101	98.101	98.101	98.001	98.101	98.501	98.501
#3ACE3A	Australia	OQ198384	94.701	96.001	98.401	98.401	98.301	98.301	98.301	98.201	98.301	98.301	98.301	98.501	98.501	98.501	98.501	98.501	98.501	98.501	98.501	98.501	98.401	98.501	98.501	98.501	98.301	98.501	98.501	98.501	98.501	98.401	98.401	98.501	98.501	98.501	98.301	98.301	98.301	98.301	98.101	98.101	98.101	98.101	98.001	98.001	98.001	98.501	98.401
#3ACE3A	Australia	OQ198385	94.701	96.001	98.401	98.401	98.301	98.301	98.301	98.201	98.301	98.401	98.301	98.501	98.601	98.501	98.601	98.501	98.601	98.601	98.501	98.501	98.401	98.501	98.501	98.501	98.301	98.501	98.501	98.601	98.501	98.401	98.401	98.501	98.601	98.601	98.301	98.401	98.301	98.401	98.101	98.101	98.101	98.101	98.101	98.001	98.101	98.501	98.401
#3ACE3A	Australia	OQ198387	94.801	96.101	98.501	98.501	98.401	98.401	98.401	98.301	98.401	98.401	98.401	98.601	98.601	98.601	98.601	98.601	98.601	98.601	98.601	98.601	98.501	98.601	98.601	98.601	98.401	98.601	98.601	98.601	98.601	98.501	98.501	98.601	98.601	98.601	98.401	98.401	98.401	98.401	98.201	98.201	98.201	98.201	98.101	98.101	98.101	98.501	98.501
#3ACE3A	Australia	OQ198378	94.701	96.101	98.601	98.601	98.501	98.501	98.501	98.401	98.501	98.501	98.501	98.701	98.701	98.701	98.701	98.701	98.701	98.701	98.701	98.701	98.601	98.701	98.701	98.701	98.501	98.701	98.701	98.701	98.701	98.601	98.601	98.701	98.701	98.701	98.401	98.501	98.501	98.501	98.301	98.301	98.301	98.301	98.201	98.201	98.201	98.701	98.701
#3ACE3A	Australia	OQ198393	94.701	96.001	98.401	98.401	98.301	98.301	98.301	98.201	98.301	98.401	98.301	98.501	98.601	98.501	98.501	98.501	98.501	98.501	98.501	98.501	98.401	98.501	98.501	98.501	98.301	98.501	98.501	98.501	98.501	98.401	98.401	98.501	98.501	98.601	98.301	98.401	98.301	98.401	98.101	98.101	98.101	98.101	98.001	98.001	98.001	98.501	98.401
#3ACE3A	Australia	OQ198389	94.701	96.101	98.401	98.401	98.301	98.301	98.301	98.201	98.301	98.401	98.301	98.501	98.601	98.501	98.501	98.501	98.501	98.501	98.501	98.501	98.401	98.501	98.501	98.501	98.301	98.501	98.501	98.501	98.501	98.401	98.401	98.501	98.501	98.601	98.301	98.401	98.301	98.401	98.101	98.101	98.101	98.101	98.101	98.001	98.101	98.501	98.401
#3ACE3A	Australia	OQ198391	94.701	96.101	98.401	98.401	98.301	98.301	98.301	98.201	98.301	98.401	98.301	98.501	98.601	98.501	98.501	98.501	98.501	98.501	98.501	98.501	98.401	98.501	98.501	98.501	98.301	98.501	98.501	98.501	98.501	98.401	98.401	98.501	98.501	98.601	98.301	98.401	98.301	98.401	98.101	98.101	98.101	98.101	98.101	98.001	98.101	98.501	98.401
#3ACE3A	Australia	OQ198390	94.701	96.101	98.401	98.401	98.301	98.301	98.301	98.201	98.301	98.301	98.301	98.501	98.501	98.501	98.501	98.501	98.501	98.501	98.501	98.501	98.401	98.501	98.501	98.501	98.301	98.501	98.501	98.501	98.501	98.401	98.401	98.501	98.501	98.501	98.301	98.301	98.301	98.301	98.101	98.101	98.101	98.101	98.001	98.001	98.001	98.501	98.401
#3ACE3A	Australia	OQ198406	94.801	96.101	98.501	98.501	98.401	98.401	98.401	98.301	98.401	98.401	98.401	98.601	98.601	98.601	98.601	98.601	98.601	98.601	98.601	98.601	98.501	98.601	98.601	98.601	98.401	98.601	98.601	98.601	98.601	98.501	98.501	98.601	98.601	98.601	98.401	98.401	98.401	98.401	98.201	98.201	98.201	98.201	98.101	98.101	98.101	98.501	98.501
#3ACE3A	Australia	OQ198380	94.901	96.101	98.501	98.501	98.401	98.401	98.401	98.401	98.401	98.501	98.401	98.601	98.701	98.601	98.701	98.601	98.701	98.701	98.601	98.601	98.501	98.601	98.601	98.601	98.401	98.601	98.601	98.701	98.601	98.501	98.501	98.601	98.701	98.701	98.401	98.501	98.401	98.501	98.201	98.201	98.201	98.201	98.201	98.201	98.201	98.601	98.501
#3ACE3A	Australia	OQ198383	94.901	96.101	98.601	98.601	98.501	98.401	98.501	98.401	98.501	98.501	98.501	98.701	98.701	98.701	98.701	98.701	98.701	98.701	98.701	98.601	98.601	98.601	98.701	98.701	98.401	98.701	98.701	98.701	98.701	98.601	98.601	98.601	98.701	98.701	98.401	98.501	98.401	98.501	98.301	98.301	98.301	98.201	98.201	98.201	98.201	98.601	98.601
#3ACE3A	Australia	OQ198388	94.901	96.101	98.601	98.501	98.401	98.401	98.501	98.401	98.401	98.501	98.501	98.601	98.701	98.601	98.701	98.701	98.701	98.701	98.701	98.601	98.601	98.601	98.701	98.601	98.401	98.701	98.701	98.701	98.701	98.601	98.601	98.601	98.701	98.701	98.401	98.501	98.401	98.501	98.301	98.201	98.201	98.201	98.201	98.201	98.201	98.601	98.601
#000000	Europe	MH271419.1	94.801	96.101	98.501	98.501	98.401	98.401	98.401	98.401	98.401	98.501	98.401	98.601	98.701	98.601	98.701	98.601	98.701	98.701	98.601	98.601	98.501	98.601	98.601	98.601	98.401	98.601	98.601	98.701	98.601	98.501	98.501	98.601	98.701	98.701	98.401	98.501	98.401	98.501	98.201	98.201	98.201	98.201	98.201	98.101	98.201	98.601	98.501
#3ACE3A	Australia	OQ198404	94.701	96.001	98.401	98.401	98.301	98.301	98.301	98.301	98.301	98.401	98.301	98.501	98.601	98.501	98.501	98.501	98.501	98.501	98.501	98.501	98.401	98.501	98.501	98.501	98.301	98.501	98.601	98.601	98.501	98.401	98.401	98.501	98.501	98.601	98.301	98.401	98.301	98.301	98.001	98.001	98.001	98.001	98.001	97.901	98.001	98.401	98.401
#05ADF9	North America	MH271410.1	94.801	96.001	98.501	98.501	98.401	98.301	98.301	98.301	98.401	98.401	98.401	98.501	98.601	98.501	98.601	98.601	98.601	98.601	98.601	98.501	98.501	98.501	98.601	98.501	98.301	98.601	98.601	98.601	98.601	98.501	98.501	98.501	98.601	98.601	98.301	98.401	98.301	98.401	98.201	98.101	98.101	98.101	98.101	98.101	98.101	98.501	98.501
#D48B2A	Middle East	KF155229.1	95.001	96.201	98.201	98.201	98.101	98.101	98.101	98.101	98.101	98.201	98.101	98.301	98.301	98.301	98.301	98.301	98.301	98.301	98.301	98.301	98.201	98.301	98.301	98.301	98.101	98.301	98.301	98.301	98.301	98.201	98.201	98.301	98.301	98.301	98.101	98.101	98.101	98.201	97.901	97.901	97.901	97.901	97.901	97.801	97.901	98.301	98.201
#D48B2A	Middle East	KF155230.1	95.301	96.101	98.001	98.001	97.901	97.901	97.901	97.801	97.901	97.901	97.901	98.101	98.101	98.101	98.101	98.101	98.101	98.101	98.101	98.101	98.001	98.101	98.101	98.101	97.901	98.101	98.101	98.101	98.101	98.001	98.001	98.101	98.101	98.101	97.901	97.901	97.901	97.901	97.701	97.701	97.701	97.701	97.601	97.601	97.601	98.001	98.001
#D48B2A	Middle East	KF155232.1	95.201	95.801	97.401	97.401	97.301	97.301	97.301	97.301	97.301	97.401	97.401	97.501	97.601	97.501	97.601	97.501	97.601	97.601	97.501	97.501	97.501	97.501	97.601	97.501	97.301	97.601	97.601	97.601	97.601	97.401	97.501	97.501	97.601	97.601	97.301	97.401	97.301	97.301	97.101	97.101	97.101	97.101	97.101	97.001	97.101	97.501	97.501
#D48B2A	Middle East	MH271412.1	94.801	96.101	98.601	98.501	98.401	98.401	98.401	98.401	98.401	98.601	98.501	98.701	98.701	98.701	98.701	98.701	98.701	98.701	98.701	98.701	98.601	98.701	98.701	98.701	98.501	98.701	98.701	98.701	98.701	98.601	98.601	98.701	98.701	98.701	98.401	98.501	98.501	98.501	98.301	98.201	98.201	98.201	98.201	98.201	98.201	98.601	98.601
#777777	Unknown	OQ198400	94.801	96.101	98.601	98.501	98.401	98.401	98.401	98.401	98.401	98.501	98.501	98.601	98.701	98.601	98.701	98.701	98.701	98.701	98.701	98.601	98.601	98.601	98.701	98.601	98.401	98.701	98.701	98.701	98.701	98.601	98.601	98.601	98.701	98.701	98.401	98.501	98.401	98.501	98.301	98.301	98.301	98.301	98.201	98.201	98.201	98.601	98.601
#05ADF9	North America	KP772568.1	94.801	96.101	98.501	98.501	98.401	98.401	98.401	98.401	98.401	98.501	98.401	98.601	98.701	98.601	98.701	98.601	98.701	98.701	98.601	98.601	98.501	98.601	98.601	98.601	98.401	98.601	98.601	98.701	98.601	98.601	98.601	98.601	98.701	98.701	98.401	98.501	98.401	98.501	98.201	98.201	98.201	98.201	98.201	98.101	98.201	98.601	98.501
#05ADF9	North America	MH271441.1	94.801	96.001	98.501	98.501	98.401	98.401	98.401	98.301	98.401	98.501	98.401	98.601	98.601	98.601	98.601	98.601	98.601	98.601	98.601	98.601	98.501	98.601	98.601	98.601	98.401	98.601	98.601	98.601	98.601	98.501	98.501	98.601	98.601	98.601	98.401	98.401	98.401	98.401	98.201	98.201	98.201	98.201	98.101	98.101	98.101	98.501	98.501
#D21304	Asia	AB015146.1	93.501	95.301	97.601	97.601	97.501	97.501	97.501	97.401	97.501	97.501	97.401	97.501	97.601	97.501	97.601	97.601	97.601	97.601	97.601	97.501	97.501	97.501	97.601	97.501	97.301	97.601	97.601	97.601	97.501	97.401	97.401	97.501	97.601	97.601	97.401	97.401	97.401	97.601	97.301	97.301	97.301	97.301	97.301	97.301	97.301	97.601	97.701
#05ADF9	North America	MF510463.1	93.301	94.901	97.001	97.001	96.801	97.001	97.001	96.801	96.901	96.901	96.801	97.001	97.101	97.001	97.001	97.001	97.001	97.001	97.001	97.001	97.001	97.001	97.001	97.001	96.801	97.001	97.001	97.001	97.001	96.901	97.001	97.001	97.001	97.001	96.801	96.901	96.901	97.001	96.701	96.701	96.701	96.701	96.601	96.601	96.601	97.001	97.001
#05ADF9	North America	MF510464.1	93.301	94.901	97.001	97.001	96.901	97.001	97.001	96.801	96.901	96.901	96.801	97.001	97.101	97.001	97.101	97.101	97.101	97.101	97.101	97.001	97.001	97.001	97.001	97.001	96.801	97.001	97.001	97.101	97.001	97.001	97.001	97.001	97.101	97.101	96.901	96.901	96.901	97.001	96.801	96.701	96.701	96.701	96.701	96.601	96.701	97.001	97.001
#05ADF9	North America	MF510465.1	93.301	94.801	97.001	97.001	96.801	97.001	97.001	96.801	96.901	96.901	96.801	97.001	97.101	97.001	97.001	97.001	97.001	97.001	97.001	97.001	97.001	97.001	97.001	97.001	96.801	97.001	97.001	97.001	97.001	96.901	97.001	97.001	97.001	97.001	96.801	96.901	96.901	97.001	96.801	96.701	96.701	96.701	96.701	96.601	96.701	97.001	97.001
#05ADF9	North America	MF510466.1	93.201	94.801	97.001	97.001	96.801	97.001	97.001	96.801	96.901	96.901	96.801	97.001	97.101	97.001	97.001	97.001	97.001	97.001	97.001	97.001	97.001	97.001	97.001	97.001	96.801	97.001	97.001	97.001	97.001	96.901	97.001	97.001	97.001	97.001	96.801	96.901	96.901	97.001	96.801	96.701	96.701	96.701	96.701	96.601	96.701	97.001	97.001
#05ADF9	North America	MF510467.1	93.201	94.901	97.001	97.001	96.801	96.901	97.001	96.801	96.901	96.901	96.801	97.001	97.001	97.001	97.001	97.001	97.001	97.001	97.001	97.001	96.901	97.001	97.001	97.001	96.801	97.001	97.001	97.001	97.001	96.901	96.901	97.001	97.001	97.001	96.801	96.901	96.901	97.001	96.701	96.701	96.701	96.701	96.601	96.601	96.601	97.001	97.001
#05ADF9	North America	MF510468.1	93.301	94.801	96.901	96.901	96.801	96.901	96.901	96.701	96.801	96.801	96.801	96.901	97.001	96.901	97.001	97.001	97.001	97.001	97.001	97.001	96.901	96.901	97.001	96.901	96.701	97.001	97.001	97.001	97.001	96.901	96.901	96.901	97.001	97.001	96.801	96.801	96.801	96.901	96.701	96.601	96.601	96.601	96.601	96.501	96.601	96.901	96.901
#05ADF9	North America	MF510469.1	93.201	94.701	96.901	96.901	96.701	96.801	96.901	96.701	96.801	96.801	96.701	96.901	97.001	96.901	97.001	97.001	97.001	97.001	97.001	97.001	96.901	96.901	97.001	96.901	96.701	97.001	97.001	97.001	97.001	96.901	96.901	96.901	97.001	97.001	96.801	96.801	96.801	96.901	96.701	96.601	96.601	96.601	96.601	96.501	96.601	96.901	96.901
#D21304	Asia	GQ277655.1	93.301	94.901	97.001	96.901	96.801	96.901	96.901	96.801	96.801	96.901	96.801	96.901	97.001	96.901	96.901	96.901	96.901	96.901	96.901	96.901	96.901	96.901	97.001	96.901	96.701	96.901	96.901	96.901	96.901	96.801	96.801	96.901	96.901	97.001	96.801	96.801	96.801	97.001	96.801	96.801	96.801	96.801	96.701	96.701	96.701	97.001	96.901
#000000	Europe	MZ405635.1	92.601	92.801	89.701	89.701	89.801	89.701	89.801	89.701	89.601	89.601	89.601	89.901	89.901	89.901	89.901	89.901	89.901	89.901	89.901	89.901	89.901	89.901	89.901	89.901	89.701	89.901	89.901	89.901	89.901	89.801	89.901	89.901	89.801	89.901	89.901	89.901	89.901	89.701	89.601	89.501	89.501	89.501	89.601	89.501	89.601	89.701	89.701
#000000	Europe	KY910828.1	92.601	92.801	89.601	89.601	89.701	89.701	89.701	89.601	89.501	89.601	89.601	89.801	89.901	89.801	89.801	89.801	89.901	89.801	89.801	89.801	89.801	89.801	89.901	89.901	89.701	89.801	89.901	89.901	89.801	89.801	89.801	89.801	89.801	89.801	89.801	89.801	89.901	89.701	89.501	89.501	89.501	89.501	89.501	89.501	89.501	89.601	89.601
#000000	Europe	MH271431.1	93.001	93.601	89.901	89.901	89.901	89.901	89.901	89.801	89.801	89.901	89.801	90.001	90.001	90.001	90.001	90.001	90.101	90.001	90.001	90.001	90.001	90.001	90.101	90.101	89.801	90.001	90.001	90.101	90.001	90.101	90.001	90.001	90.001	90.001	89.901	89.901	90.001	90.001	89.901	89.801	89.801	89.801	89.901	89.801	89.901	89.901	89.901
#000000	Europe	MH271425.1	93.101	93.601	89.901	89.901	89.801	89.901	89.901	89.801	89.801	89.801	89.801	90.001	90.001	90.001	90.001	90.001	90.001	90.001	90.001	90.001	90.001	90.001	90.001	90.101	89.801	90.001	90.001	90.001	90.001	90.001	90.001	90.001	89.901	90.001	89.901	89.901	90.001	89.901	89.801	89.801	89.801	89.801	89.901	89.801	89.901	89.901	89.801
#000000	Europe	MH271428.1	93.101	93.601	89.901	89.801	89.801	89.801	89.801	89.801	89.801	89.801	89.801	90.001	90.001	89.901	90.001	90.001	90.001	90.001	90.001	90.001	90.001	90.001	90.001	90.001	89.801	90.001	90.001	90.001	90.001	90.001	90.001	89.901	89.901	90.001	89.901	89.901	89.901	89.901	89.801	89.801	89.801	89.801	89.801	89.801	89.801	89.901	89.801
#000000	Europe	MH271413.1	93.101	93.601	89.901	89.901	89.901	89.901	89.901	89.801	89.801	89.901	89.801	90.001	90.001	90.001	90.001	90.001	90.101	90.001	90.001	90.001	90.001	90.001	90.001	90.101	89.801	90.001	90.001	90.101	90.001	90.101	90.001	90.001	90.001	90.001	89.901	89.901	90.001	90.001	89.901	89.801	89.801	89.801	89.901	89.801	89.901	89.901	89.901
#000000	Europe	MH271414.1	93.101	93.601	89.901	89.901	89.901	89.901	89.901	89.801	89.801	89.901	89.801	90.001	90.001	90.001	90.001	90.001	90.101	90.001	90.001	90.001	90.001	90.001	90.101	90.101	89.801	90.001	90.001	90.101	90.001	90.101	90.001	90.001	90.001	90.001	89.901	89.901	90.001	90.001	89.901	89.801	89.801	89.801	89.901	89.801	89.901	89.901	89.901
#000000	Europe	MH271415.1	93.101	93.601	89.901	89.801	89.801	89.801	89.901	89.801	89.801	89.801	89.801	90.001	90.001	89.901	90.001	90.001	90.001	90.001	90.001	90.001	90.001	90.001	90.001	90.001	89.801	90.001	90.001	90.001	90.001	90.001	90.001	89.901	89.901	90.001	89.901	89.901	89.901	89.901	89.801	89.801	89.801	89.801	89.801	89.801	89.801	89.901	89.801
#000000	Europe	MH271416.1	93.101	93.601	89.901	89.901	89.901	89.901	89.901	89.801	89.801	89.901	89.901	90.001	90.101	90.001	90.001	90.001	90.101	90.001	90.001	90.001	90.001	90.001	90.101	90.101	89.901	90.001	90.101	90.101	90.001	90.101	90.001	90.001	90.001	90.001	89.901	89.901	90.001	90.001	89.901	89.801	89.801	89.801	89.901	89.901	89.901	89.901	89.901
#000000	Europe	MH271418.1	93.101	93.601	89.901	89.901	89.901	89.901	89.901	89.801	89.801	89.901	89.901	90.001	90.101	90.001	90.001	90.001	90.101	90.001	90.001	90.001	90.001	90.001	90.101	90.101	89.901	90.001	90.101	90.101	90.001	90.101	90.001	90.001	90.001	90.001	89.901	89.901	90.001	90.001	89.901	89.801	89.801	89.801	89.901	89.901	89.901	89.901	89.901
#000000	Europe	MH271417.1	93.101	93.601	89.901	89.801	89.801	89.801	89.901	89.801	89.801	89.801	89.801	90.001	90.001	89.901	90.001	90.001	90.001	90.001	90.001	90.001	90.001	90.001	90.001	90.001	89.801	90.001	90.001	90.001	90.001	90.001	90.001	89.901	89.901	90.001	89.901	89.901	89.901	89.901	89.801	89.801	89.801	89.801	89.801	89.801	89.801	89.901	89.801
#000000	Europe	GQ411361.1	93.101	93.601	89.901	89.801	89.801	89.801	89.901	89.801	89.801	89.801	89.801	90.001	90.001	89.901	90.001	90.001	90.001	90.001	90.001	90.001	90.001	90.001	90.001	90.001	89.801	90.001	90.001	90.001	90.001	90.001	90.001	89.901	89.901	90.001	89.901	89.901	89.901	89.901	89.801	89.801	89.801	89.801	89.801	89.801	89.801	89.901	89.801
#000000	Europe	MH271427.1	93.001	93.601	89.801	89.801	89.801	89.801	89.801	89.701	89.801	89.801	89.801	89.901	90.001	89.901	90.001	90.001	90.001	90.001	90.001	90.001	89.901	89.901	90.001	90.001	89.801	90.001	90.001	90.001	89.901	90.001	89.901	89.901	89.901	89.901	89.801	89.901	89.901	89.901	89.801	89.801	89.801	89.801	89.801	89.801	89.801	89.801	89.801
#000000	Europe	FJ848666.1	93.101	93.701	90.001	90.001	90.001	90.001	90.001	89.901	89.901	90.001	90.001	90.101	90.201	90.101	90.201	90.201	90.201	90.201	90.201	90.201	90.101	90.101	90.201	90.201	90.001	90.201	90.201	90.201	90.101	90.201	90.101	90.101	90.101	90.101	90.001	90.001	90.101	90.101	90.001	89.901	89.901	89.901	90.001	90.001	90.001	90.001	90.001
#000000	Europe	GQ495275.1	93.001	93.601	89.901	89.901	89.901	89.901	89.901	89.801	89.901	89.901	89.901	90.001	90.101	90.001	90.101	90.101	90.101	90.101	90.101	90.101	90.001	90.001	90.101	90.101	89.901	90.101	90.101	90.101	90.001	90.101	90.001	90.001	90.001	90.001	89.901	89.901	90.001	90.001	89.901	89.801	89.801	89.801	89.901	89.901	89.901	89.901	89.901
#000000	Europe	GQ495274.1	93.101	93.701	90.001	89.901	89.901	89.901	90.001	89.901	89.901	90.001	89.901	90.101	90.101	90.101	90.101	90.101	90.101	90.101	90.101	90.101	90.101	90.101	90.101	90.201	89.901	90.101	90.101	90.101	90.101	90.101	90.101	90.101	90.001	90.101	90.001	90.001	90.101	90.001	89.901	89.901	89.901	89.901	89.901	89.901	89.901	90.001	89.901
#000000	Europe	MH271429.1	92.901	93.501	89.901	89.901	89.901	89.901	90.001	89.801	89.801	89.901	89.901	90.001	90.101	90.001	90.101	90.101	90.101	90.101	90.101	90.101	90.001	90.001	90.101	90.101	89.901	90.101	90.101	90.101	90.001	90.101	90.101	90.001	90.001	90.001	89.901	89.901	90.001	90.001	89.901	89.801	89.801	89.801	89.901	89.901	89.901	89.901	89.901
#000000	Europe	MH271430.1	92.901	93.501	89.901	89.901	89.901	89.901	90.001	89.801	89.801	89.901	89.901	90.001	90.101	90.001	90.101	90.101	90.101	90.101	90.101	90.101	90.001	90.001	90.101	90.101	89.901	90.101	90.101	90.101	90.001	90.101	90.101	90.001	90.001	90.001	89.901	89.901	90.001	90.001	89.901	89.801	89.801	89.801	89.901	89.901	89.901	89.901	89.901
#000000	Europe	MH271437.1	92.901	93.501	89.901	89.901	89.901	89.901	90.001	89.801	89.801	89.901	89.901	90.001	90.101	90.001	90.101	90.101	90.101	90.101	90.101	90.101	90.001	90.001	90.101	90.101	89.901	90.101	90.101	90.101	90.001	90.101	90.101	90.001	90.001	90.001	89.901	90.001	90.001	90.001	89.901	89.801	89.801	89.801	89.901	89.901	89.901	89.901	89.901
#000000	Europe	MH271426.1	92.901	93.501	89.901	89.901	89.901	89.901	89.901	89.801	89.801	89.901	89.901	90.001	90.101	90.001	90.101	90.101	90.101	90.101	90.101	90.101	90.001	90.001	90.101	90.101	89.901	90.101	90.101	90.101	90.001	90.101	90.101	90.001	90.001	90.001	89.901	89.901	90.001	90.001	89.901	89.801	89.801	89.801	89.901	89.901	89.901	89.901	89.901
#000000	Europe	KY910829.1	92.901	93.401	90.001	90.001	90.001	90.001	90.101	90.001	89.901	89.901	90.001	90.101	90.201	90.101	90.201	90.201	90.201	90.201	90.201	90.201	90.101	90.101	90.201	90.201	90.001	90.201	90.201	90.201	90.101	90.201	90.201	90.101	90.101	90.101	90.101	90.101	90.201	90.101	90.001	90.001	90.001	89.901	90.001	90.001	90.001	90.101	90.001
#000000	Europe	MT701721.1	92.901	93.501	90.001	90.001	90.001	90.001	90.101	90.001	90.001	89.901	90.001	90.201	90.201	90.101	90.201	90.201	90.201	90.201	90.201	90.201	90.201	90.201	90.201	90.201	90.001	90.201	90.201	90.201	90.201	90.201	90.201	90.201	90.101	90.101	90.101	90.201	90.201	90.101	90.001	90.001	90.001	90.001	90.001	90.001	90.001	90.101	90.001
#D48B2A	Middle East	MH271440.1	92.901	93.801	90.201	90.101	90.101	90.201	90.201	90.101	90.101	90.101	90.101	90.301	90.301	90.201	90.301	90.301	90.301	90.301	90.301	90.301	90.201	90.201	90.301	90.301	90.101	90.301	90.301	90.301	90.301	90.301	90.301	90.301	90.201	90.201	90.201	90.301	90.301	90.201	90.201	90.101	90.101	90.101	90.101	90.101	90.101	90.101	90.101
#000000	Europe	MH271438.1	92.901	93.801	90.101	90.101	90.101	90.201	90.201	90.101	90.101	90.001	90.101	90.301	90.301	90.201	90.301	90.301	90.301	90.301	90.301	90.301	90.201	90.201	90.301	90.301	90.101	90.301	90.301	90.301	90.301	90.301	90.301	90.301	90.201	90.201	90.201	90.301	90.301	90.201	90.201	90.101	90.101	90.101	90.101	90.101	90.101	90.101	90.101
#000000	Europe	MH271436.1	92.801	93.601	90.201	90.201	90.201	90.201	90.301	90.101	90.101	90.101	90.201	90.301	90.301	90.301	90.301	90.301	90.401	90.301	90.301	90.301	90.301	90.301	90.401	90.401	90.201	90.301	90.301	90.401	90.301	90.401	90.301	90.301	90.301	90.301	90.301	90.401	90.401	90.201	90.201	90.101	90.101	90.101	90.101	90.101	90.101	90.101	90.101
#D48B2A	Middle East	OL584377.1	94.101	91.601	89.501	89.501	89.401	89.501	89.601	89.401	89.401	89.401	89.501	89.501	89.601	89.501	89.601	89.601	89.601	89.601	89.601	89.501	89.501	89.501	89.601	89.601	89.401	89.601	89.601	89.601	89.501	89.601	89.501	89.501	89.501	89.501	89.501	89.501	89.601	89.401	89.401	89.401	89.401	89.401	89.401	89.301	89.401	89.501	89.401
#000000	Europe	MH271439.1	93.001	91.801	89.501	89.601	89.601	89.501	89.601	89.501	89.501	89.501	89.601	89.801	89.801	89.701	89.801	89.801	89.801	89.801	89.801	89.701	89.701	89.701	89.801	89.801	89.601	89.801	89.801	89.801	89.701	89.801	89.701	89.701	89.701	89.701	89.701	89.801	89.901	89.601	89.501	89.501	89.501	89.501	89.601	89.501	89.601	89.601	89.601
#05ADF9	North America	MH271407.1	93.001	91.901	89.701	89.701	89.701	89.601	89.701	89.601	89.601	89.601	89.701	89.901	89.901	89.801	89.901	89.901	89.901	89.901	89.901	89.901	89.801	89.801	89.901	89.901	89.701	89.901	89.901	89.901	89.901	89.901	89.901	89.901	89.901	89.901	89.801	89.901	89.901	89.701	89.601	89.601	89.601	89.501	89.601	89.601	89.601	89.601	89.701
#D21304	Asia	MH271411.1	91.401	93.001	89.901	89.801	89.901	89.901	89.901	89.701	89.801	89.801	89.801	90.001	90.001	89.901	90.001	89.901	90.001	90.001	90.001	89.901	90.001	90.001	90.001	90.001	89.801	90.001	90.001	90.001	90.001	90.001	89.901	89.901	90.001	90.001	89.901	89.901	89.901	89.901	89.701	89.601	89.601	89.601	89.701	89.601	89.701	89.901	89.901
[truncated: 124 more columns]

## Sheet: Table S6
Supplementary table S6. Genetic variation, polymorphism, and neutrality test statistic values of CGMMV coding sequence regions for the Australian CGMMV population
The table includes the following data: n - number of sequences; Sites - number of nucleotides analysed; S - number of segregating/polymorphic sites; Eta - total number of mutations; Hap – number of haplotypes; Hd – Haplotype diversity; Pi - nucleotide diversity; k - average number of nucleotide differences; Tajima’s D, FuLiD* - Fu and Li’s D* test statistic; FuLiF* - Fu and Li’s F* test statistic…
Full CDS	Population	n	Sites	S	Eta	Hap	Hd	Pi	k	Tajima’s D	SigD	FuLiD*	SigD	FuLiF*	SigF	FuFs
	All	44	6188	137	138	42	0.998	0.00309	19.149	-1.4442		-2.8816	*	-2.8138	*	-23.635
	NSW	2	6188	27	27	2	1	0.00436	27	n.d.	n.d.	n.d.	n.d.	n.d.	n.d.	3.296
	NT	25	6188	77	77	24	0.997	0.00196	12.1	-1.5907 #	#	-2.2709	#	-2.3984	#	-12.752
	QLD	4	6188	44	44	4	1	0.00396	24.5	0.2165		0.1499		0.1499		1.333
	SA	5	6188	37	37	5	1	0.00255	15.8	-0.8287		-0.2556		-0.2556		0.241
	WA	8	6188	24	24	7	0.964	0.00127	7.8571	-0.794		-0.7804		-0.8326		-0.927
129kDa	Population	n	Sites	S	Eta	Hap	Hd	Pi	ThetaG	TajimaD	SigD	FuLiD*	SigD	FuLiF*	SigF	FuFs
	All	44	3435	84	84	39	0.994	0.00305	19.3104	-1.6453	#	-3.1866	*	-3.0895	*	-27.518
	NSW	2	3435	16	16	2	1	0.00466	16	n.d.	n.d.	n.d.	n.d.	n.d.	n.d.	2.773
	NT	25	3435	47	47	22	0.99	0.002	12.4472	-1.7211	#	-2.2978	#	-2.4367	#	-13.688
	QLD	4	3435	26	26	4	1	0.00412	14.1818	-0.011		0.0932		0.0932		0.733
	SA	5	3435	18	18	5	1	0.00227	8.64	-0.7161		-0.3108		-0.3108		-0.678
	WA	8	3435	11	11	6	0.893	0.00102	4.2424	-0.874		-0.726		-0.7626		-1.255
186kDa	Population	n	Sites	S	Eta	Hap	Hd	Pi	ThetaG	TajimaD	SigD	FuLiD*	SigD	FuLiF*	SigF	FuFs
	All	44	4947	117	117	41	0.996	0.00321	26.8966	-1.4836		-2.9687	*	-2.8879	*	-24.354
	NSW	2	4947	22	22	2	1	0.00445	22	n.d.	n.d.	n.d.	n.d.	n.d.	n.d.	3.091
	NT	25	4947	66	66	24	0.997	0.00211	17.479	-1.5719		-2.3389	#	-2.4578	#	-14.327
	QLD	4	4947	36	36	4	1	0.00401	19.6364	0.104		0.1287		0.1287		1.105
	SA	5	4947	26	26	5	1	0.00226	12.48	-0.7642		-0.2764		-0.2764		-0.19
	WA	8	4947	21	21	6	0.893	0.00138	8.0992	-0.8234		-0.8166		-0.8682		0.152
MP	Population	n	Sites	S	Eta	Hap	Hd	Pi	ThetaG	TajimaD	SigD	FuLiD*	SigD	FuLiF*	SigF	FuFs
	All	44	1335	20	21	19	0.925	0.0023	4.8276	-1.192		-2.545	#	-2.4726	#	-9.3
	NSW	2	1335	2	2	2	1	0.0015	2	n.d.	n.d.	n.d.	n.d.	n.d.	n.d.	0.693
	NT	25	1335	14	14	10	0.827	0.00151	3.7077	-1.5799		-2.1473	#	-2.218	#	-3.686
	QLD	4	1335	6	6	4	1	0.0025	3.2727	0.1797		-0.0373		-0.0373		-1.082
	SA	5	1335	8	8	5	1	0.00255	3.84	-0.8073		-0.4304		-0.4304		-2.004
	WA	8	1335	4	4	5	0.786	0.0011	1.5427	-0.2217		-0.8716		-0.9039		-1.859
CP	Population	n	Sites	S	Eta	Hap	Hd	Pi	ThetaG	TajimaD	SigD	FuLiD*	SigD	FuLiF*	SigF	FuFs
	All	44	483	7	7	7	0.732	0.00231	1.6092	-0.8332		-1.4515		-1.6746		-1.775
	NSW	2	483	3	3	2	1	0.00621	3	n.d.	n.d.	n.d.	n.d.	n.d.	n.d.	1.099
	NT	25	483	3	3	4	0.41	0.00091	0.7945	-1.1081		-1.1906		-1.4498		-1.653
	QLD	4	483	3	3	3	0.833	0.0038	1.6364	1.0898		0.5583		0.5583		0.006
	SA	5	483	5	5	4	0.9	0.00414	2.4	-1.124		0.1636		0.1636		-1.012
	WA	8	483	1	1	2	0.25	0.00052	0.3857	-1.0548		-0.3603		-0.447		-0.182
